# Supplementary material for: Structural insights into FSP1 catalysis and ferroptosis inhibition
Source: Nat Commun. 2023 Sep 22;14:5933. doi: 10.1038/s41467-023-41626-7 (PMC10516921; doi:10.1038/s41467-023-41626-7)
Supplement: Supplementary file 4 — Source Data [file 41467_2023_41626_MOESM4_ESM.xlsx]

## Sheet: Fig 2d
	cFSP1 and mutants concentration: 0.5 μM, hFSP1 and mutants concentration: 0.2 μM									n=3
time(min)	Absorbance at 340 nm
	cFSP1				cFSP1ΔCTD				cFSP1 E155A				cFSP1 L329S				no protein				hFSP1				hFSP1ΔCTD				hFSP1 E156A				hFSP1 L330S				hFSP1(no CoQ1)
1	0.66	0.728	0.78		0.998	0.99	1.031		0.909	0.754	0.769		0.771	0.769	0.789		0.866	0.888	0.876		0.815	0.714	0.802		1.034	1.018	1.004		0.977	0.932	0.924		1.04	1.003	1.008		0.922	0.893	0.936
2	0.5	0.59	0.64		0.996	0.992	1.029		0.867	0.722	0.727		0.738	0.735	0.749		0.868	0.886	0.875		0.73	0.603	0.705		1.034	1.015	1.004		0.972	0.927	0.923		1.036	1.001	1.006		0.911	0.884	0.909
3	0.389	0.474	0.522		0.996	0.992	1.029		0.832	0.692	0.693		0.705	0.699	0.713		0.868	0.885	0.875		0.653	0.495	0.609		1.034	1.014	1.003		0.968	0.922	0.92		1.03	1	1.004		0.91	0.88	0.916
4	0.319	0.388	0.432		0.997	0.992	1.029		0.798	0.663	0.661		0.684	0.667	0.682		0.868	0.885	0.875		0.585	0.41	0.524		1.034	1.014	1.002		0.965	0.918	0.919		1.027	0.998	1.003		0.907	0.879	0.914
5	0.274	0.33	0.37		0.997	0.991	1.029		0.766	0.635	0.63		0.66	0.638	0.654		0.869	0.885	0.875		0.523	0.357	0.451		1.034	1.014	1.002		0.963	0.915	0.917		1.023	0.996	1.002		0.905	0.876	0.913
6	0.244	0.29	0.327		0.997	0.992	1.029		0.734	0.608	0.599		0.638	0.61	0.629		0.869	0.886	0.875		0.468	0.322	0.389		1.035	1.015	1.002		0.959	0.913	0.916		1.02	0.996	1.001		0.903	0.875	0.913
7	0.22	0.26	0.293		0.997	0.991	1.029		0.703	0.582	0.57		0.617	0.585	0.605		0.869	0.886	0.876		0.421	0.291	0.337		1.035	1.015	1.002		0.958	0.91	0.916		1.016	0.995	1		0.9	0.872	0.912
8	0.199	0.237	0.265		0.998	0.992	1.029		0.672	0.556	0.541		0.596	0.562	0.584		0.869	0.887	0.876		0.382	0.264	0.296		1.036	1.016	1.003		0.955	0.907	0.916		1.012	0.995	0.999		0.899	0.87	0.909
9	0.182	0.216	0.24		0.998	0.991	1.029		0.642	0.531	0.514		0.577	0.541	0.563		0.87	0.887	0.876		0.349	0.24	0.264		1.036	1.016	1.003		0.952	0.905	0.915		1.008	0.994	0.999		0.896	0.866	0.907
10	0.175	0.197	0.215		0.998	0.992	1.03		0.612	0.508	0.488		0.559	0.522	0.545		0.87	0.888	0.877		0.318	0.219	0.241		1.036	1.016	1.003		0.951	0.904	0.915		1.005	0.994	0.998		0.894	0.863	0.91
11	0.176	0.185	0.195		0.999	0.992	1.03		0.584	0.485	0.462		0.542	0.504	0.527		0.871	0.888	0.877		0.291	0.206	0.227		1.036	1.016	1.003		0.949	0.903	0.915		1.002	0.993	0.998		0.892	0.863	0.911
12	0.179	0.183	0.182		0.998	0.991	1.029		0.557	0.463	0.438		0.526	0.488	0.51		0.872	0.889	0.878		0.269	0.201	0.217		1.036	1.016	1.002		0.948	0.901	0.914		0.999	0.993	0.997		0.889	0.859	0.913
13	0.182	0.185	0.18		0.999	0.991	1.03		0.53	0.441	0.415		0.512	0.472	0.495		0.872	0.889	0.879		0.254	0.199	0.212		1.037	1.016	1.002		0.946	0.899	0.914		0.997	0.993	0.996		0.889	0.858	0.912
14	0.185	0.188	0.182		0.999	0.992	1.03		0.502	0.42	0.395		0.498	0.457	0.481		0.872	0.889	0.879		0.243	0.2	0.21		1.036	1.016	1.002		0.945	0.895	0.912		0.995	0.992	0.996		0.887	0.854	0.909
15	0.187	0.19	0.184		0.998	0.991	1.029		0.477	0.402	0.376		0.486	0.445	0.468		0.871	0.888	0.878		0.234	0.2	0.209		1.036	1.016	1.001		0.943	0.893	0.911		0.992	0.991	0.995		0.889	0.851	0.905
16	0.19	0.192	0.187		0.998	0.99	1.028		0.454	0.385	0.359		0.474	0.433	0.457		0.87	0.888	0.878		0.228	0.201	0.208		1.036	1.015	1.001		0.942	0.891	0.91		0.99	0.99	0.994		0.893	0.851	0.908
17	0.193	0.195	0.189		0.997	0.99	1.029		0.433	0.369	0.342		0.464	0.421	0.446		0.87	0.888	0.878		0.224	0.203	0.209		1.035	1.015	0.999		0.941	0.889	0.909		0.987	0.99	0.993		0.898	0.851	0.904
18	0.195	0.197	0.191		0.997	0.99	1.029		0.413	0.355	0.328		0.454	0.411	0.437		0.87	0.887	0.877		0.221	0.204	0.21		1.035	1.014	0.998		0.94	0.886	0.908		0.986	0.988	0.992		0.903	0.855	0.905
19	0.197	0.199	0.193		0.997	0.99	1.028		0.394	0.342	0.315		0.445	0.401	0.428		0.87	0.888	0.877		0.218	0.205	0.21		1.035	1.014	0.998		0.938	0.883	0.906		0.983	0.988	0.991		0.906	0.859	0.907
20	0.198	0.2	0.195		0.997	0.99	1.029		0.377	0.33	0.303		0.436	0.392	0.42		0.87	0.887	0.877		0.217	0.206	0.211		1.035	1.014	0.998		0.937	0.882	0.905		0.981	0.987	0.991		0.907	0.864	0.911
21	0.2	0.202	0.197		0.997	0.989	1.028		0.361	0.319	0.292		0.429	0.384	0.412		0.869	0.887	0.877		0.216	0.207	0.213		1.034	1.013	0.998		0.936	0.879	0.904		0.979	0.987	0.991		0.908	0.866	0.914
22	0.2	0.203	0.198		0.996	0.989	1.028		0.346	0.309	0.283		0.421	0.376	0.405		0.869	0.887	0.876		0.216	0.208	0.213		1.034	1.013	0.998		0.935	0.878	0.902		0.977	0.987	0.99		0.907	0.867	0.915
23	0.202	0.204	0.199		0.996	0.989	1.028		0.332	0.3	0.274		0.414	0.367	0.398		0.869	0.886	0.876		0.215	0.209	0.214		1.033	1.012	0.997		0.935	0.876	0.902		0.975	0.986	0.989		0.906	0.868	0.913
24	0.202	0.205	0.2		0.996	0.989	1.028		0.319	0.291	0.267		0.408	0.36	0.392		0.869	0.886	0.876		0.215	0.209	0.214		1.033	1.012	0.997		0.934	0.874	0.901		0.974	0.986	0.989		0.905	0.868	0.907
25	0.203	0.205	0.201		0.996	0.989	1.027		0.307	0.283	0.26		0.401	0.354	0.386		0.869	0.886	0.876		0.215	0.209	0.214		1.033	1.011	0.997		0.934	0.873	0.9		0.973	0.986	0.988		0.904	0.868	0.911
26	0.203	0.206	0.202		0.995	0.988	1.027		0.296	0.276	0.254		0.395	0.347	0.381		0.868	0.886	0.875		0.215	0.21	0.214		1.032	1.011	0.996		0.931	0.871	0.898		0.971	0.985	0.987		0.904	0.867	0.913
27	0.204	0.206	0.203		0.995	0.988	1.027		0.286	0.27	0.249		0.39	0.341	0.376		0.868	0.886	0.875		0.214	0.21	0.215		1.032	1.011	0.996		0.93	0.87	0.897		0.969	0.985	0.987		0.903	0.866	0.91
28	0.204	0.207	0.203		0.995	0.989	1.027		0.277	0.264	0.244		0.384	0.335	0.371		0.868	0.885	0.875		0.214	0.21	0.215		1.032	1.011	0.996		0.928	0.869	0.896		0.968	0.984	0.987		0.903	0.866	0.91
29	0.204	0.207	0.203		0.995	0.988	1.027		0.269	0.259	0.24		0.379	0.33	0.366		0.868	0.885	0.875		0.214	0.21	0.215		1.031	1.01	0.995		0.928	0.867	0.895		0.966	0.984	0.986		0.902	0.865	0.909
30	0.204	0.207	0.203		0.995	0.988	1.027		0.261	0.254	0.237		0.374	0.324	0.361		0.867	0.885	0.874		0.214	0.211	0.215		1.031	1.009	0.995		0.926	0.866	0.895		0.965	0.983	0.985		0.901	0.864	0.908

## Sheet: Fig 2e
			n=3
			HT1080 hFSP1KO cells transfected with the indicated hFSP1 constructs
			hFSP1KO Empty vector-DMSO
			hFSP1KO Empty vector-RSL3
			hFSP1KO Empty vector-RSL3+Fer-1
			hFSP1KO hFSP1-DMSO
			hFSP1KO hFSP1-RSL3
			hFSP1KO hFSP1-RSL3+Fer-1
			hFSP1KO hFSP1ΔCTD-DMSO
			hFSP1KO hFSP1ΔCTD-RSL3
			hFSP1KO hFSP1ΔCTD-RSL3+Fer-1
			hFSP1KO hFSP1ΔC14-DMSO
			hFSP1KO hFSP1ΔC14-RSL3
			hFSP1KO hFSP1ΔC14-RSL3+Fer-1

## Sheet: Fig 2f
	Sytox green cells (%)				n=3
	HT1080 hFSP1KO +Empty vector				HT1080 hFSP1KO +hFSP1				HT1080 hFSP1KO +hFSP1ΔCTD				HT1080 hFSP1KO +hFSP1ΔC14
	DMSO	RSL3	RSL3+Fer-1		DMSO	RSL3	RSL3+Fer-1		DMSO	RSL3	RSL3+Fer-1		DMSO	RSL3	RSL3+Fer-1
	0	54	2.4		0	8.5	2.3		3	36.5	0		2.7	24.4	1.45
	0.95	39	0		0	7.58	0		0.5	47.8	0		0.9	24	1.7
	0	50	0		0.8	4.5	0		0	35.3	3		0	17.4	0

## Sheet: Fig 2g
		Western blot		n=3
		first
		second
		third

## Sheet: Fig 2h
		Western blot		n=1

## Sheet: Fig 4a
		n=3
		HT1080 hFSP1KO cells transfected with the indicated hFSP1 constructs
		hFSP1KO Empty vector-DMSO
		hFSP1KO Empty vector-RSL3
		hFSP1KO Empty vector-RSL3+Fer-1
		hFSP1KO hFSP1-DMSO
		hFSP1KO hFSP1-RSL3
		hFSP1KO hFSP1-RSL3+Fer-1
		hFSP1KO hFSP1(E156A)-DMSO
		hFSP1KO hFSP1(E156A)-RSL3
		hFSP1KO hFSP1(E156A)-RSL3+Fer3
		hFSP1KO hFSP1(L330S)-DMSO
		hFSP1KO hFSP1(L330S)-RSL3
		hFSP1KO hFSP1(L330S)-RSL3+Fer-1

## Sheet: Fig 4b
	Sytox green cells (%)		n=3
	HT1080 hFSP1KO +Empty vector				HT1080 hFSP1KO +hFSP1				HT1080 hFSP1KO +hFSP1(E156A)				HT1080 hFSP1KO +hFSP1(L330S)
	DMSO	RSL3	RSL3+Fer-1		DMSO	RSL3	RSL3+Fer-1		DMSO	RSL3	RSL3+Fer-1		DMSO	RSL3	RSL3+Fer-1
	0	50	0		1.7	3.5	0		1.32	47.1	2.7		1.3	27.8	0
	0	54.5	0		0	7.5	0		0	39	0		2	23.5	0
	1.8	44.8	2.1		0	8	1.9		0	45	0		0	18	2.4

## Sheet: Fig 4c
		Western blot	n=3
		first
		second
		third

## Sheet: Fig 5a
HPLC
Time (min)	Absorbance at 254 nm (mAU)
	6-hydroxy-FAD		FAD
0	-4.145		-0.0516667
0.00833	-4.145		-0.0516667
0.01667	-4.142		-0.0515476
0.025	-4.139		-0.0513095
0.03333	-4.136		-0.0507143
0.04167	-4.136		-0.0504762
0.05	-4.135		-0.0502381
0.05833	-4.134		-0.0497619
0.06667	-4.134		-0.0494048
0.075	-4.133		-0.0489286
0.08333	-4.133		-0.0483333
0.09167	-4.133		-0.0480952
0.1	-4.132		-0.0477381
0.10833	-4.13		-0.047381
0.11667	-4.127		-0.0472619
0.125	-4.126		-0.0471429
0.13333	-4.125		-0.0469048
0.14167	-4.126		-0.0465476
0.15	-4.127		-0.0461905
0.15833	-4.126		-0.0457143
0.16667	-4.123		-0.0454762
0.175	-4.12		-0.0454762
0.18333	-4.12		-0.0454762
0.19167	-4.118		-0.0452381
0.2	-4.115		-0.0453571
0.20833	-4.113		-0.0452381
0.21667	-4.112		-0.0452381
0.225	-4.111		-0.045119
0.23333	-4.11		-0.045119
0.24167	-4.109		-0.045119
0.25	-4.108		-0.045
0.25833	-4.107		-0.045
0.26667	-4.107		-0.0447619
0.275	-4.106		-0.0445238
0.28333	-4.102		-0.0446429
0.29167	-4.099		-0.0446429
0.3	-4.097		-0.0447619
0.30833	-4.094		-0.0447619
0.31667	-4.092		-0.0447619
0.325	-4.091		-0.0447619
0.33333	-4.09		-0.044881
0.34167	-4.089		-0.045
0.35	-4.088		-0.0452381
0.35833	-4.088		-0.0457143
0.36667	-4.086		-0.0457143
0.375	-4.084		-0.0454762
0.38333	-4.082		-0.0457143
0.39167	-4.081		-0.0455952
0.4	-4.079		-0.0455952
0.40833	-4.077		-0.0459524
0.41667	-4.075		-0.0461905
0.425	-4.073		-0.0460714
0.43333	-4.073		-0.0459524
0.44167	-4.074		-0.0460714
0.45	-4.074		-0.0460714
0.45833	-4.071		-0.0459524
0.46667	-4.069		-0.0458333
0.475	-4.068		-0.0458333
0.48333	-4.068		-0.0457143
0.49167	-4.066		-0.0455952
0.5	-4.064		-0.0454762
0.50833	-4.063		-0.0454762
0.51667	-4.064		-0.0454762
0.525	-4.064		-0.0453571
0.53333	-4.063		-0.045
0.54167	-4.061		-0.0446429
0.55	-4.06		-0.0442857
0.55833	-4.059		-0.0439286
0.56667	-4.058		-0.0436905
0.575	-4.057		-0.0433333
0.58333	-4.056		-0.0428571
0.59167	-4.055		-0.042619
0.6	-4.053		-0.0425
0.60833	-4.052		-0.0421429
0.61667	-4.052		-0.0420238
0.625	-4.052		-0.0417857
0.63333	-4.052		-0.0414286
0.64167	-4.051		-0.0411905
0.65	-4.05		-0.0410714
0.65833	-4.049		-0.0404762
0.66667	-4.048		-0.04
0.675	-4.048		-0.039881
0.68333	-4.048		-0.0394048
0.69167	-4.047		-0.0391667
0.7	-4.045		-0.0390476
0.70833	-4.044		-0.0386905
0.71667	-4.043		-0.0384524
0.725	-4.041		-0.0382143
0.73333	-4.04		-0.0379762
0.74167	-4.04		-0.0375
0.75	-4.038		-0.0372619
0.75833	-4.038		-0.0371429
0.76667	-4.037		-0.0369048
0.775	-4.036		-0.0366667
0.78333	-4.034		-0.0365476
0.79167	-4.034		-0.0364286
0.8	-4.035		-0.0361905
0.80833	-4.034		-0.0359524
0.81667	-4.033		-0.0359524
0.825	-4.033		-0.0357143
0.83333	-4.032		-0.0354762
0.84167	-4.031		-0.0352381
0.85	-4.03		-0.034881
0.85833	-4.028		-0.0347619
0.86667	-4.027		-0.0347619
0.875	-4.027		-0.034881
0.88333	-4.027		-0.034881
0.89167	-4.026		-0.034881
0.9	-4.024		-0.0347619
0.90833	-4.022		-0.0346429
0.91667	-4.019		-0.0345238
0.925	-4.019		-0.0342857
0.93333	-4.02		-0.0340476
0.94167	-4.019		-0.0341667
0.95	-4.018		-0.0340476
0.95833	-4.017		-0.0339286
0.96667	-4.015		-0.0339286
0.975	-4.014		-0.0339286
0.98333	-4.012		-0.0339286
0.99167	-4.01		-0.0336905
1	-4.009		-0.0336905
1.00833	-4.007		-0.0336905
1.01667	-4.006		-0.0334524
1.025	-4.006		-0.0334524
1.03333	-4.006		-0.0333333
1.04167	-4.005		-0.0334524
1.05	-4.003		-0.0334524
1.05833	-4.002		-0.0334524
1.06667	-4.002		-0.0334524
1.075	-4.002		-0.0336905
1.08333	-4		-0.0335714
1.09167	-3.999		-0.0336905
1.1	-3.999		-0.0341667
1.10833	-3.997		-0.0340476
1.11667	-3.997		-0.0341667
1.125	-3.995		-0.0344048
1.13333	-3.994		-0.0342857
1.14167	-3.992		-0.0344048
1.15	-3.991		-0.0346429
1.15833	-3.99		-0.0346429
1.16667	-3.989		-0.0347619
1.175	-3.988		-0.035
1.18333	-3.985		-0.035119
1.19167	-3.983		-0.0352381
1.2	-3.982		-0.0354762
1.20833	-3.981		-0.0353571
1.21667	-3.98		-0.0352381
1.225	-3.979		-0.0353571
1.23333	-3.978		-0.0352381
1.24167	-3.976		-0.0353571
1.25	-3.974		-0.0355952
1.25833	-3.973		-0.0354762
1.26667	-3.972		-0.0353571
1.275	-3.972		-0.0353571
1.28333	-3.97		-0.0352381
1.29167	-3.968		-0.035119
1.3	-3.966		-0.0352381
1.30833	-3.965		-0.035119
1.31667	-3.966		-0.035119
1.325	-3.967		-0.035119
1.33333	-3.967		-0.035
1.34167	-3.966		-0.034881
1.35	-3.966		-0.0347619
1.35833	-3.965		-0.0346429
1.36667	-3.963		-0.0346429
1.375	-3.963		-0.0345238
1.38333	-3.962		-0.0344048
1.39167	-3.961		-0.0345238
1.4	-3.959		-0.0344048
1.40833	-3.96		-0.0342857
1.41667	-3.96		-0.0341667
1.425	-3.96		-0.0342857
1.43333	-3.959		-0.0341667
1.44167	-3.957		-0.0340476
1.45	-3.956		-0.0340476
1.45833	-3.957		-0.0339286
1.46667	-3.957		-0.0338095
1.475	-3.956		-0.0338095
1.48333	-3.956		-0.0335714
1.49167	-3.957		-0.0335714
1.5	-3.957		-0.0336905
1.50833	-3.956		-0.0335714
1.51667	-3.955		-0.0332143
1.525	-3.954		-0.0328571
1.53333	-3.953		-0.032619
1.54167	-3.953		-0.0325
1.55	-3.953		-0.032381
1.55833	-3.953		-0.0315476
1.56667	-3.954		-0.0313095
1.575	-3.954		-0.0313095
1.58333	-3.953		-0.0308333
1.59167	-3.952		-0.0303571
1.6	-3.95		-0.0303571
1.60833	-3.948		-0.030119
1.61667	-3.946		-0.0297619
1.625	-3.946		-0.029881
1.63333	-3.945		-0.0295238
1.64167	-3.946		-0.0289286
1.65	-3.946		-0.0284524
1.65833	-3.944		-0.0279762
1.66667	-3.945		-0.027381
1.675	-3.945		-0.027381
1.68333	-3.945		-0.0271429
1.69167	-3.945		-0.0266667
1.7	-3.945		-0.0266667
1.70833	-3.944		-0.0263095
1.71667	-3.944		-0.0255952
1.725	-3.944		-0.0253571
1.73333	-3.944		-0.0252381
1.74167	-3.943		-0.0252381
1.75	-3.942		-0.0252381
1.75833	-3.941		-0.025119
1.76667	-3.94		-0.0247619
1.775	-3.939		-0.0246429
1.78333	-3.938		-0.0244048
1.79167	-3.937		-0.0241667
1.8	-3.936		-0.0241667
1.80833	-3.935		-0.0240476
1.81667	-3.933		-0.0239286
1.825	-3.933		-0.0238095
1.83333	-3.933		-0.0239286
1.84167	-3.931		-0.0239286
1.85	-3.929		-0.0240476
1.85833	-3.929		-0.0241667
1.86667	-3.929		-0.0242857
1.875	-3.929		-0.0241667
1.88333	-3.93		-0.0240476
1.89167	-3.932		-0.0240476
1.9	-3.93		-0.0241667
1.90833	-3.927		-0.0242857
1.91667	-3.926		-0.0244048
1.925	-3.924		-0.0242857
1.93333	-3.923		-0.0245238
1.94167	-3.922		-0.0247619
1.95	-3.921		-0.0246429
1.95833	-3.92		-0.0247619
1.96667	-3.919		-0.025
1.975	-3.918		-0.025
1.98333	-3.917		-0.025
1.99167	-3.916		-0.0253571
2	-3.915		-0.0253571
2.00833	-3.914		-0.0254762
2.01667	-3.911		-0.0255952
2.025	-3.911		-0.0255952
2.03333	-3.911		-0.0257143
2.04167	-3.909		-0.0259524
2.05	-3.909		-0.0259524
2.05833	-3.909		-0.0259524
2.06667	-3.908		-0.0261905
2.075	-3.906		-0.0260714
2.08333	-3.905		-0.0261905
2.09167	-3.905		-0.0263095
2.1	-3.904		-0.0264286
2.10833	-3.903		-0.0265476
2.11667	-3.902		-0.0266667
2.125	-3.9		-0.0266667
2.13333	-3.897		-0.0264286
2.14167	-3.896		-0.0264286
2.15	-3.894		-0.0261905
2.15833	-3.89		-0.0260714
2.16667	-3.89		-0.0263095
2.175	-3.89		-0.0265476
2.18333	-3.89		-0.0264286
2.19167	-3.89		-0.0264286
2.2	-3.887		-0.0264286
2.20833	-3.884		-0.0263095
2.21667	-3.885		-0.0261905
2.225	-3.886		-0.0261905
2.23333	-3.885		-0.0259524
2.24167	-3.885		-0.0257143
2.25	-3.885		-0.0257143
2.25833	-3.885		-0.0254762
2.26667	-3.883		-0.0253571
2.275	-3.883		-0.0252381
2.28333	-3.882		-0.025119
2.29167	-3.881		-0.0247619
2.3	-3.879		-0.0247619
2.30833	-3.878		-0.024881
2.31667	-3.879		-0.0247619
2.325	-3.88		-0.024881
2.33333	-3.88		-0.0247619
2.34167	-3.879		-0.0244048
2.35	-3.877		-0.0242857
2.35833	-3.875		-0.0241667
2.36667	-3.874		-0.0239286
2.375	-3.874		-0.0238095
2.38333	-3.873		-0.0238095
2.39167	-3.874		-0.0238095
2.4	-3.874		-0.0239286
2.40833	-3.875		-0.0239286
2.41667	-3.874		-0.0235714
2.425	-3.874		-0.0234524
2.43333	-3.874		-0.0233333
2.44167	-3.874		-0.0232143
2.45	-3.871		-0.0234524
2.45833	-3.87		-0.0233333
2.46667	-3.87		-0.0229762
2.475	-3.87		-0.0229762
2.48333	-3.87		-0.0229762
2.49167	-3.871		-0.022619
2.5	-3.87		-0.022619
2.50833	-3.871		-0.0228571
2.51667	-3.871		-0.0228571
2.525	-3.871		-0.0230952
2.53333	-3.87		-0.0233333
2.54167	-3.869		-0.0229762
2.55	-3.868		-0.0230952
2.55833	-3.867		-0.0232143
2.56667	-3.866		-0.0229762
2.575	-3.865		-0.0230952
2.58333	-3.866		-0.0230952
2.59167	-3.866		-0.0227381
2.6	-3.867		-0.0227381
2.60833	-3.868		-0.0227381
2.61667	-3.867		-0.0227381
2.625	-3.864		-0.022619
2.63333	-3.863		-0.022619
2.64167	-3.863		-0.0225
2.65	-3.864		-0.022381
2.65833	-3.866		-0.022381
2.66667	-3.867		-0.0220238
2.675	-3.867		-0.0221429
2.68333	-3.866		-0.022381
2.69167	-3.865		-0.0220238
2.7	-3.865		-0.0220238
2.70833	-3.864		-0.0219048
2.71667	-3.862		-0.0216667
2.725	-3.86		-0.0216667
2.73333	-3.86		-0.0217857
2.74167	-3.859		-0.0216667
2.75	-3.859		-0.0216667
2.75833	-3.858		-0.0219048
2.76667	-3.857		-0.0216667
2.775	-3.857		-0.0217857
2.78333	-3.857		-0.0217857
2.79167	-3.858		-0.0217857
2.8	-3.858		-0.0220238
2.80833	-3.859		-0.0222619
2.81667	-3.858		-0.0222619
2.825	-3.857		-0.0222619
2.83333	-3.857		-0.022381
2.84167	-3.856		-0.0222619
2.85	-3.854		-0.0221429
2.85833	-3.85		-0.0221429
2.86667	-3.848		-0.0217857
2.875	-3.846		-0.0215476
2.88333	-3.843		-0.0213095
2.89167	-3.841		-0.0208333
2.9	-3.838		-0.0204762
2.90833	-3.835		-0.0204762
2.91667	-3.832		-0.0204762
2.925	-3.829		-0.0205952
2.93333	-3.827		-0.0208333
2.94167	-3.827		-0.0210714
2.95	-3.826		-0.0211905
2.95833	-3.825		-0.0211905
2.96667	-3.825		-0.0210714
2.975	-3.826		-0.0209524
2.98333	-3.826		-0.0209524
2.99167	-3.824		-0.0210714
3	-3.824		-0.0211905
3.00833	-3.825		-0.0211905
3.01667	-3.826		-0.0213095
3.025	-3.826		-0.0216667
3.03333	-3.827		-0.0217857
3.04167	-3.827		-0.0219048
3.05	-3.827		-0.0219048
3.05833	-3.825		-0.0220238
3.06667	-3.822		-0.0221429
3.075	-3.82		-0.022381
3.08333	-3.817		-0.0225
3.09167	-3.813		-0.0227381
3.1	-3.81		-0.0227381
3.10833	-3.808		-0.022619
3.11667	-3.805		-0.0225
3.125	-3.804		-0.022619
3.13333	-3.802		-0.0227381
3.14167	-3.801		-0.0232143
3.15	-3.801		-0.0233333
3.15833	-3.798		-0.0234524
3.16667	-3.797		-0.0238095
3.175	-3.796		-0.0239286
3.18333	-3.796		-0.0240476
3.19167	-3.794		-0.0246429
3.2	-3.792		-0.025
3.20833	-3.792		-0.025
3.21667	-3.791		-0.0253571
3.225	-3.792		-0.0255952
3.23333	-3.792		-0.0257143
3.24167	-3.792		-0.0261905
3.25	-3.794		-0.0261905
3.25833	-3.797		-0.0263095
3.26667	-3.799		-0.0265476
3.275	-3.799		-0.0267857
3.28333	-3.8		-0.0267857
3.29167	-3.803		-0.0270238
3.3	-3.805		-0.0271429
3.30833	-3.806		-0.0272619
3.31667	-3.806		-0.0278571
3.325	-3.808		-0.0279762
3.33333	-3.81		-0.0279762
3.34167	-3.813		-0.0283333
3.35	-3.816		-0.0286905
3.35833	-3.816		-0.0285714
3.36667	-3.816		-0.0289286
3.375	-3.816		-0.0297619
3.38333	-3.818		-0.0308333
3.39167	-3.823		-0.0317857
3.4	-3.827		-0.0328571
3.40833	-3.831		-0.0336905
3.41667	-3.836		-0.0344048
3.425	-3.839		-0.0346429
3.43333	-3.839		-0.0344048
3.44167	-3.834		-0.0335714
3.45	-3.823		-0.0321429
3.45833	-3.808		-0.0305952
3.46667	-3.79		-0.0291667
3.475	-3.773		-0.0278571
3.48333	-3.755		-0.0267857
3.49167	-3.741		-0.0259524
3.5	-3.729		-0.0252381
3.50833	-3.721		-0.0247619
3.51667	-3.72		-0.0240476
3.525	-3.721		-0.0238095
3.53333	-3.725		-0.0241667
3.54167	-3.732		-0.0242857
3.55	-3.739		-0.0244048
3.55833	-3.745		-0.0246429
3.56667	-3.751		-0.0245238
3.575	-3.759		-0.0242857
3.58333	-3.766		-0.0244048
3.59167	-3.773		-0.0241667
3.6	-3.78		-0.0241667
3.60833	-3.786		-0.0244048
3.61667	-3.792		-0.0245238
3.625	-3.798		-0.0247619
3.63333	-3.804		-0.024881
3.64167	-3.81		-0.024881
3.65	-3.814		-0.0247619
3.65833	-3.817		-0.024881
3.66667	-3.821		-0.025
3.675	-3.825		-0.025
3.68333	-3.829		-0.025119
3.69167	-3.833		-0.0252381
3.7	-3.837		-0.0253571
3.70833	-3.839		-0.0255952
3.71667	-3.84		-0.0258333
3.725	-3.841		-0.0258333
3.73333	-3.843		-0.0257143
3.74167	-3.845		-0.0258333
3.75	-3.846		-0.0260714
3.75833	-3.845		-0.0261905
3.76667	-3.846		-0.0265476
3.775	-3.846		-0.0270238
3.78333	-3.846		-0.027381
3.79167	-3.846		-0.0278571
3.8	-3.847		-0.0282143
3.80833	-3.848		-0.0283333
3.81667	-3.848		-0.0286905
3.825	-3.848		-0.0288095
3.83333	-3.849		-0.0288095
3.84167	-3.849		-0.0289286
3.85	-3.849		-0.0292857
3.85833	-3.848		-0.0295238
3.86667	-3.849		-0.030119
3.875	-3.85		-0.0305952
3.88333	-3.853		-0.0307143
3.89167	-3.854		-0.0309524
3.9	-3.853		-0.0314286
3.90833	-3.851		-0.0313095
3.91667	-3.848		-0.0316667
3.925	-3.845		-0.0319048
3.93333	-3.843		-0.0320238
3.94167	-3.84		-0.032381
3.95	-3.834		-0.032619
3.95833	-3.829		-0.032619
3.96667	-3.823		-0.0328571
3.975	-3.816		-0.0330952
3.98333	-3.81		-0.0329762
3.99167	-3.807		-0.032619
4	-3.804		-0.0321429
4.00833	-3.802		-0.0313095
4.01667	-3.8		-0.0304762
4.025	-3.799		-0.0290476
4.03333	-3.798		-0.0272619
4.04167	-3.799		-0.0259524
4.05	-3.798		-0.0253571
4.05833	-3.799		-0.0254762
4.06667	-3.804		-0.0267857
4.075	-3.814		-0.0294048
4.08333	-3.829		-0.0327381
4.09167	-3.848		-0.0366667
4.1	-3.867		-0.0403571
4.10833	-3.886		-0.0434524
4.11667	-3.903		-0.0458333
4.125	-3.916		-0.0472619
4.13333	-3.923		-0.047381
4.14167	-3.925		-0.0467857
4.15	-3.923		-0.0453571
4.15833	-3.915		-0.0434524
4.16667	-3.906		-0.0415476
4.175	-3.895		-0.0397619
4.18333	-3.884		-0.0378571
4.19167	-3.874		-0.0365476
4.2	-3.867		-0.0355952
4.20833	-3.859		-0.0347619
4.21667	-3.851		-0.0344048
4.225	-3.844		-0.0341667
4.23333	-3.841		-0.0339286
4.24167	-3.839		-0.0339286
4.25	-3.838		-0.0340476
4.25833	-3.837		-0.0341667
4.26667	-3.836		-0.0344048
4.275	-3.835		-0.0346429
4.28333	-3.835		-0.035
4.29167	-3.837		-0.0353571
4.3	-3.841		-0.0355952
4.30833	-3.843		-0.0357143
4.31667	-3.845		-0.0358333
4.325	-3.847		-0.0359524
4.33333	-3.848		-0.0359524
4.34167	-3.849		-0.0364286
4.35	-3.851		-0.0369048
4.35833	-3.852		-0.0369048
4.36667	-3.852		-0.0370238
4.375	-3.848		-0.0371429
4.38333	-3.844		-0.0371429
4.39167	-3.84		-0.0372619
4.4	-3.839		-0.037381
4.40833	-3.837		-0.037619
4.41667	-3.833		-0.0378571
4.425	-3.829		-0.0379762
4.43333	-3.825		-0.037619
4.44167	-3.822		-0.037381
4.45	-3.82		-0.0367857
4.45833	-3.819		-0.0353571
4.46667	-3.818		-0.0329762
4.475	-3.819		-0.0283333
4.48333	-3.82		-0.0205952
4.49167	-3.823		-0.00869048
4.5	-3.825		0.00869048
4.50833	-3.829		0.0332143
4.51667	-3.834		0.064881
4.525	-3.838		0.102976
4.53333	-3.843		0.14631
4.54167	-3.847		0.192381
4.55	-3.851		0.238095
4.55833	-3.855		0.280238
4.56667	-3.859		0.315595
4.575	-3.862		0.342024
4.58333	-3.863		0.35869
4.59167	-3.864		0.365357
4.6	-3.865		0.3625
4.60833	-3.866		0.351905
4.61667	-3.867		0.335
4.625	-3.868		0.313571
4.63333	-3.866		0.289286
4.64167	-3.861		0.263452
4.65	-3.851		0.237143
4.65833	-3.835		0.211548
4.66667	-3.814		0.186786
4.675	-3.783		0.163333
4.68333	-3.739		0.141786
4.69167	-3.684		0.122262
4.7	-3.616		0.104167
4.70833	-3.539		0.0879762
4.71667	-3.454		0.0736905
4.725	-3.364		0.0607143
4.73333	-3.27		0.0492857
4.74167	-3.174		0.0391667
4.75	-3.084		0.03
4.75833	-3.004		0.0221429
4.76667	-2.936		0.0152381
4.775	-2.88		0.00892857
4.78333	-2.836		0.00392857
4.79167	-2.805		-0.00047619
4.8	-2.786		-0.00440476
4.80833	-2.779		-0.00785714
4.81667	-2.781		-0.0110714
4.825	-2.795		-0.0145238
4.83333	-2.816		-0.0172619
4.84167	-2.843		-0.0194048
4.85	-2.875		-0.0213095
4.85833	-2.911		-0.0229762
4.86667	-2.948		-0.0242857
4.875	-2.987		-0.0258333
4.88333	-3.029		-0.0270238
4.89167	-3.07		-0.0279762
4.9	-3.11		-0.0289286
4.90833	-3.15		-0.0297619
4.91667	-3.189		-0.0307143
4.925	-3.226		-0.0319048
4.93333	-3.261		-0.032619
4.94167	-3.294		-0.0330952
4.95	-3.328		-0.0338095
4.95833	-3.361		-0.0341667
4.96667	-3.391		-0.0342857
4.975	-3.419		-0.034881
4.98333	-3.447		-0.0352381
4.99167	-3.472		-0.0353571
5	-3.495		-0.0359524
5.00833	-3.517		-0.0361905
5.01667	-3.538		-0.0364286
5.025	-3.558		-0.0370238
5.03333	-3.578		-0.037619
5.04167	-3.595		-0.0379762
5.05	-3.61		-0.0380952
5.05833	-3.624		-0.0380952
5.06667	-3.639		-0.0380952
5.075	-3.653		-0.0385714
5.08333	-3.666		-0.0389286
5.09167	-3.677		-0.0390476
5.1	-3.686		-0.0396429
5.10833	-3.695		-0.0397619
5.11667	-3.705		-0.0397619
5.125	-3.713		-0.04
5.13333	-3.721		-0.0403571
5.14167	-3.731		-0.0404762
5.15	-3.74		-0.0409524
5.15833	-3.747		-0.0411905
5.16667	-3.755		-0.0413095
5.175	-3.763		-0.0417857
5.18333	-3.769		-0.0419048
5.19167	-3.773		-0.0419048
5.2	-3.776		-0.0422619
5.20833	-3.779		-0.0425
5.21667	-3.784		-0.0425
5.225	-3.79		-0.0428571
5.23333	-3.795		-0.0430952
5.24167	-3.8		-0.0429762
5.25	-3.804		-0.0432143
5.25833	-3.807		-0.0432143
5.26667	-3.808		-0.0433333
5.275	-3.81		-0.0436905
5.28333	-3.814		-0.0438095
5.29167	-3.819		-0.0438095
5.3	-3.822		-0.0441667
5.30833	-3.826		-0.0445238
5.31667	-3.828		-0.0447619
5.325	-3.83		-0.0446429
5.33333	-3.832		-0.0444048
5.34167	-3.834		-0.0446429
5.35	-3.836		-0.0452381
5.35833	-3.841		-0.0454762
5.36667	-3.846		-0.0455952
5.375	-3.849		-0.0458333
5.38333	-3.852		-0.0458333
5.39167	-3.854		-0.0457143
5.4	-3.856		-0.0459524
5.40833	-3.858		-0.0459524
5.41667	-3.86		-0.0458333
5.425	-3.862		-0.0459524
5.43333	-3.863		-0.0461905
5.44167	-3.864		-0.0463095
5.45	-3.865		-0.0465476
5.45833	-3.865		-0.0467857
5.46667	-3.867		-0.0467857
5.475	-3.869		-0.0467857
5.48333	-3.872		-0.0470238
5.49167	-3.873		-0.0471429
5.5	-3.874		-0.0472619
5.50833	-3.876		-0.0475
5.51667	-3.877		-0.047619
5.525	-3.878		-0.0478571
5.53333	-3.879		-0.0479762
5.54167	-3.878		-0.0480952
5.55	-3.877		-0.0482143
5.55833	-3.876		-0.0483333
5.56667	-3.876		-0.0482143
5.575	-3.878		-0.0482143
5.58333	-3.88		-0.0483333
5.59167	-3.881		-0.0484524
5.6	-3.882		-0.0485714
5.60833	-3.882		-0.0485714
5.61667	-3.883		-0.0484524
5.625	-3.884		-0.0484524
5.63333	-3.884		-0.0484524
5.64167	-3.885		-0.0484524
5.65	-3.888		-0.0485714
5.65833	-3.89		-0.0488095
5.66667	-3.891		-0.0490476
5.675	-3.89		-0.0491667
5.68333	-3.89		-0.0494048
5.69167	-3.892		-0.0494048
5.7	-3.893		-0.0494048
5.70833	-3.895		-0.0496429
5.71667	-3.897		-0.0497619
5.725	-3.898		-0.0496429
5.73333	-3.897		-0.0496429
5.74167	-3.897		-0.0496429
5.75	-3.897		-0.0496429
5.75833	-3.899		-0.0496429
5.76667	-3.9		-0.0496429
5.775	-3.899		-0.0495238
5.78333	-3.899		-0.0496429
5.79167	-3.899		-0.049881
5.8	-3.9		-0.05
5.80833	-3.9		-0.050119
5.81667	-3.901		-0.0503571
5.825	-3.902		-0.0504762
5.83333	-3.903		-0.0504762
5.84167	-3.906		-0.0504762
5.85	-3.907		-0.0503571
5.85833	-3.906		-0.0503571
5.86667	-3.907		-0.0505952
5.875	-3.906		-0.0507143
5.88333	-3.905		-0.0509524
5.89167	-3.905		-0.0510714
5.9	-3.904		-0.0510714
5.90833	-3.904		-0.0511905
5.91667	-3.904		-0.0515476
5.925	-3.904		-0.0517857
5.93333	-3.904		-0.0517857
5.94167	-3.904		-0.0519048
5.95	-3.903		-0.0520238
5.95833	-3.903		-0.0520238
5.96667	-3.903		-0.0520238
5.975	-3.903		-0.0520238
5.98333	-3.905		-0.0520238
5.99167	-3.907		-0.0520238
6	-3.908		-0.0521429
6.00833	-3.908		-0.0520238
6.01667	-3.909		-0.0519048
6.025	-3.909		-0.0516667
6.03333	-3.908		-0.0516667
6.04167	-3.909		-0.0515476
6.05	-3.909		-0.0515476
6.05833	-3.909		-0.0515476
6.06667	-3.909		-0.0513095
6.075	-3.91		-0.0514286
6.08333	-3.91		-0.0513095
6.09167	-3.912		-0.0509524
6.1	-3.913		-0.0507143
6.10833	-3.914		-0.0508333
6.11667	-3.914		-0.0504762
6.125	-3.913		-0.0503571
6.13333	-3.913		-0.050119
6.14167	-3.914		-0.05
6.15	-3.915		-0.05
6.15833	-3.915		-0.049881
6.16667	-3.914		-0.0494048
6.175	-3.913		-0.0491667
6.18333	-3.914		-0.0490476
6.19167	-3.915		-0.0488095
6.2	-3.916		-0.0488095
6.20833	-3.917		-0.0488095
6.21667	-3.917		-0.0486905
6.225	-3.917		-0.0488095
6.23333	-3.918		-0.0489286
6.24167	-3.919		-0.0488095
6.25	-3.92		-0.0489286
6.25833	-3.92		-0.0489286
6.26667	-3.919		-0.0490476
6.275	-3.92		-0.0491667
6.28333	-3.921		-0.0490476
6.29167	-3.92		-0.0490476
6.3	-3.92		-0.0489286
6.30833	-3.92		-0.0490476
6.31667	-3.92		-0.0494048
6.325	-3.92		-0.0494048
6.33333	-3.919		-0.0492857
6.34167	-3.92		-0.0495238
6.35	-3.921		-0.0496429
6.35833	-3.922		-0.0495238
6.36667	-3.921		-0.049881
6.375	-3.921		-0.0502381
6.38333	-3.922		-0.0504762
6.39167	-3.922		-0.0507143
6.4	-3.923		-0.0507143
6.40833	-3.922		-0.0505952
6.41667	-3.922		-0.0508333
6.425	-3.922		-0.0509524
6.43333	-3.924		-0.0511905
6.44167	-3.926		-0.0514286
6.45	-3.926		-0.0516667
6.45833	-3.925		-0.0517857
6.46667	-3.925		-0.0520238
6.475	-3.925		-0.0521429
6.48333	-3.927		-0.0522619
6.49167	-3.926		-0.0525
6.5	-3.926		-0.0527381
6.50833	-3.924		-0.0529762
6.51667	-3.923		-0.0533333
6.525	-3.923		-0.0533333
6.53333	-3.924		-0.0532143
6.54167	-3.925		-0.0535714
6.55	-3.926		-0.0536905
6.55833	-3.924		-0.0539286
6.56667	-3.921		-0.0542857
6.575	-3.919		-0.0544048
6.58333	-3.917		-0.0542857
6.59167	-3.915		-0.0545238
6.6	-3.913		-0.0546429
6.60833	-3.91		-0.0545238
6.61667	-3.907		-0.0544048
6.625	-3.905		-0.0541667
6.63333	-3.902		-0.0540476
6.64167	-3.899		-0.0540476
6.65	-3.895		-0.0539286
6.65833	-3.893		-0.0540476
6.66667	-3.891		-0.0540476
6.675	-3.889		-0.0540476
6.68333	-3.887		-0.0540476
6.69167	-3.885		-0.0538095
6.7	-3.882		-0.0534524
6.70833	-3.882		-0.0533333
6.71667	-3.882		-0.0530952
6.725	-3.881		-0.0528571
6.73333	-3.88		-0.0527381
6.74167	-3.879		-0.0525
6.75	-3.878		-0.0522619
6.75833	-3.877		-0.0522619
6.76667	-3.877		-0.0520238
6.775	-3.876		-0.0519048
6.78333	-3.877		-0.0516667
6.79167	-3.878		-0.0511905
6.8	-3.878		-0.0508333
6.80833	-3.877		-0.0505952
6.81667	-3.876		-0.0502381
6.825	-3.875		-0.0497619
6.83333	-3.874		-0.0496429
6.84167	-3.873		-0.0495238
6.85	-3.873		-0.0491667
6.85833	-3.873		-0.0489286
6.86667	-3.873		-0.0484524
6.875	-3.873		-0.0482143
6.88333	-3.873		-0.0480952
6.89167	-3.873		-0.0480952
6.9	-3.873		-0.0479762
6.90833	-3.872		-0.0479762
6.91667	-3.87		-0.0478571
6.925	-3.869		-0.0477381
6.93333	-3.87		-0.047619
6.94167	-3.869		-0.0475
6.95	-3.867		-0.047381
6.95833	-3.864		-0.0475
6.96667	-3.863		-0.047381
6.975	-3.862		-0.0471429
6.98333	-3.859		-0.0469048
6.99167	-3.857		-0.0466667
7	-3.856		-0.0466667
7.00833	-3.855		-0.0466667
7.01667	-3.852		-0.0466667
7.025	-3.85		-0.0465476
7.03333	-3.848		-0.0464286
7.04167	-3.847		-0.0464286
7.05	-3.846		-0.0463095
7.05833	-3.845		-0.0460714
7.06667	-3.843		-0.0457143
7.075	-3.841		-0.0455952
7.08333	-3.837		-0.0453571
7.09167	-3.835		-0.045119
7.1	-3.831		-0.045
7.10833	-3.827		-0.0447619
7.11667	-3.824		-0.0445238
7.125	-3.822		-0.0442857
7.13333	-3.821		-0.0440476
7.14167	-3.821		-0.0436905
7.15	-3.818		-0.0435714
7.15833	-3.816		-0.0435714
7.16667	-3.813		-0.0434524
7.175	-3.811		-0.0432143
7.18333	-3.81		-0.0429762
7.19167	-3.809		-0.0427381
7.2	-3.808		-0.042619
7.20833	-3.809		-0.042619
7.21667	-3.808		-0.042381
7.225	-3.806		-0.0421429
7.23333	-3.804		-0.042381
7.24167	-3.802		-0.042381
7.25	-3.799		-0.042381
7.25833	-3.798		-0.0425
7.26667	-3.797		-0.042619
7.275	-3.797		-0.0428571
7.28333	-3.797		-0.0433333
7.29167	-3.796		-0.0433333
7.3	-3.795		-0.0433333
7.30833	-3.794		-0.0435714
7.31667	-3.792		-0.0435714
7.325	-3.79		-0.0434524
7.33333	-3.787		-0.0436905
7.34167	-3.786		-0.0439286
7.35	-3.784		-0.0438095
7.35833	-3.782		-0.0440476
7.36667	-3.779		-0.0440476
7.375	-3.777		-0.0440476
7.38333	-3.774		-0.0440476
7.39167	-3.772		-0.0441667
7.4	-3.77		-0.0442857
7.40833	-3.768		-0.0441667
7.41667	-3.768		-0.0438095
7.425	-3.765		-0.0435714
7.43333	-3.763		-0.0433333
7.44167	-3.761		-0.0430952
7.45	-3.758		-0.0428571
7.45833	-3.757		-0.0425
7.46667	-3.755		-0.0422619
7.475	-3.754		-0.0421429
7.48333	-3.752		-0.0416667
7.49167	-3.749		-0.0413095
7.5	-3.747		-0.0411905
7.50833	-3.744		-0.0407143
7.51667	-3.74		-0.0405952
7.525	-3.736		-0.0405952
7.53333	-3.732		-0.0402381
7.54167	-3.728		-0.04
7.55	-3.722		-0.039881
7.55833	-3.715		-0.0394048
7.56667	-3.705		-0.0391667
7.575	-3.694		-0.0390476
7.58333	-3.682		-0.0388095
7.59167	-3.671		-0.0386905
7.6	-3.661		-0.0386905
7.60833	-3.651		-0.0386905
7.61667	-3.644		-0.0384524
7.625	-3.639		-0.0383333
7.63333	-3.636		-0.0380952
7.64167	-3.635		-0.0379762
7.65	-3.636		-0.0378571
7.65833	-3.638		-0.0378571
7.66667	-3.642		-0.0377381
7.675	-3.646		-0.0377381
7.68333	-3.652		-0.0377381
7.69167	-3.656		-0.0378571
7.7	-3.659		-0.0380952
7.70833	-3.662		-0.0383333
7.71667	-3.664		-0.0384524
7.725	-3.668		-0.0384524
7.73333	-3.671		-0.0385714
7.74167	-3.674		-0.0386905
7.75	-3.676		-0.0385714
7.75833	-3.679		-0.0389286
7.76667	-3.681		-0.0391667
7.775	-3.683		-0.0392857
7.78333	-3.684		-0.0397619
7.79167	-3.685		-0.04
7.8	-3.686		-0.0402381
7.80833	-3.688		-0.0410714
7.81667	-3.69		-0.0415476
7.825	-3.692		-0.0417857
7.83333	-3.693		-0.0421429
7.84167	-3.693		-0.0425
7.85	-3.694		-0.042381
7.85833	-3.694		-0.0427381
7.86667	-3.695		-0.0429762
7.875	-3.696		-0.0428571
7.88333	-3.697		-0.0428571
7.89167	-3.698		-0.0429762
7.9	-3.698		-0.0432143
7.90833	-3.698		-0.0436905
7.91667	-3.697		-0.0441667
7.925	-3.696		-0.0444048
7.93333	-3.695		-0.045
7.94167	-3.695		-0.0453571
7.95	-3.695		-0.0455952
7.95833	-3.694		-0.0459524
7.96667	-3.694		-0.0465476
7.975	-3.695		-0.0469048
7.98333	-3.695		-0.0472619
7.99167	-3.695		-0.0477381
8	-3.695		-0.0478571
8.00833	-3.695		-0.0479762
8.01667	-3.695		-0.0484524
8.025	-3.694		-0.0488095
8.03333	-3.696		-0.0491667
8.04167	-3.698		-0.0496429
8.05	-3.7		-0.05
8.05833	-3.701		-0.050119
8.06667	-3.7		-0.0504762
8.075	-3.701		-0.0504762
8.08333	-3.703		-0.0505952
8.09167	-3.706		-0.0507143
8.1	-3.71		-0.0508333
8.10833	-3.712		-0.0510714
8.11667	-3.713		-0.0513095
8.125	-3.714		-0.0515476
8.13333	-3.715		-0.0519048
8.14167	-3.718		-0.052381
8.15	-3.723		-0.0528571
8.15833	-3.727		-0.0533333
8.16667	-3.729		-0.0538095
8.175	-3.731		-0.0542857
8.18333	-3.732		-0.0547619
8.19167	-3.733		-0.0552381
8.2	-3.732		-0.0555952
8.20833	-3.732		-0.0559524
8.21667	-3.735		-0.0564286
8.225	-3.738		-0.0566667
8.23333	-3.741		-0.0571429
8.24167	-3.745		-0.0577381
8.25	-3.749		-0.0580952
8.25833	-3.75		-0.0585714
8.26667	-3.75		-0.0589286
8.275	-3.751		-0.0591667
8.28333	-3.752		-0.0596429
8.29167	-3.754		-0.06
8.3	-3.756		-0.060119
8.30833	-3.756		-0.060119
8.31667	-3.756		-0.0602381
8.325	-3.756		-0.060119
8.33333	-3.757		-0.0602381
8.34167	-3.758		-0.0605952
8.35	-3.76		-0.0607143
8.35833	-3.763		-0.0611905
8.36667	-3.765		-0.0615476
8.375	-3.766		-0.0616667
8.38333	-3.768		-0.0619048
8.39167	-3.769		-0.0622619
8.4	-3.769		-0.062381
8.40833	-3.77		-0.0625
8.41667	-3.77		-0.0629762
8.425	-3.771		-0.0630952
8.43333	-3.772		-0.0634524
8.44167	-3.774		-0.0640476
8.45	-3.776		-0.0641667
8.45833	-3.776		-0.0645238
8.46667	-3.778		-0.065119
8.475	-3.779		-0.0653571
8.48333	-3.779		-0.0654762
8.49167	-3.779		-0.0657143
8.5	-3.779		-0.0655952
8.50833	-3.779		-0.0654762
8.51667	-3.779		-0.0657143
8.525	-3.779		-0.0655952
8.53333	-3.779		-0.0657143
8.54167	-3.779		-0.0659524
8.55	-3.78		-0.0660714
8.55833	-3.78		-0.0663095
8.56667	-3.781		-0.0666667
8.575	-3.781		-0.0666667
8.58333	-3.78		-0.0667857
8.59167	-3.778		-0.067381
8.6	-3.775		-0.067619
8.60833	-3.772		-0.0677381
8.61667	-3.77		-0.0680952
8.625	-3.771		-0.0680952
8.63333	-3.771		-0.0683333
8.64167	-3.771		-0.0688095
8.65	-3.772		-0.0689286
8.65833	-3.772		-0.0691667
8.66667	-3.772		-0.0695238
8.675	-3.771		-0.0694048
8.68333	-3.77		-0.0692857
8.69167	-3.77		-0.0694048
8.7	-3.769		-0.0692857
8.70833	-3.769		-0.0691667
8.71667	-3.769		-0.0690476
8.725	-3.769		-0.0686905
8.73333	-3.771		-0.0686905
8.74167	-3.773		-0.0689286
8.75	-3.773		-0.0690476
8.75833	-3.774		-0.0695238
8.76667	-3.775		-0.0702381
8.775	-3.776		-0.0705952
8.78333	-3.778		-0.0710714
8.79167	-3.779		-0.0715476
8.8	-3.781		-0.0715476
8.80833	-3.782		-0.0716667
8.81667	-3.782		-0.0721429
8.825	-3.778		-0.072381
8.83333	-3.771		-0.072619
8.84167	-3.758		-0.0729762
8.85	-3.74		-0.0730952
8.85833	-3.72		-0.0732143
8.86667	-3.7		-0.0734524
8.875	-3.683		-0.0736905
8.88333	-3.673		-0.0740476
8.89167	-3.67		-0.0745238
8.9	-3.672		-0.0746429
8.90833	-3.675		-0.0747619
8.91667	-3.679		-0.075
8.925	-3.685		-0.074881
8.93333	-3.692		-0.0744048
8.94167	-3.7		-0.0740476
8.95	-3.709		-0.0730952
8.95833	-3.718		-0.0717857
8.96667	-3.729		-0.0702381
8.975	-3.74		-0.0685714
8.98333	-3.751		-0.0675
8.99167	-3.76		-0.0671429
9	-3.769		-0.0672619
9.00833	-3.78		-0.0682143
9.01667	-3.789		-0.0696429
9.025	-3.798		-0.0711905
9.03333	-3.805		-0.0727381
9.04167	-3.812		-0.0741667
9.05	-3.819		-0.0753571
9.05833	-3.826		-0.0764286
9.06667	-3.833		-0.077381
9.075	-3.839		-0.0779762
9.08333	-3.845		-0.0785714
9.09167	-3.85		-0.0790476
9.1	-3.856		-0.0795238
9.10833	-3.86		-0.08
9.11667	-3.866		-0.0803571
9.125	-3.87		-0.0807143
9.13333	-3.876		-0.0810714
9.14167	-3.881		-0.0815476
9.15	-3.885		-0.0820238
9.15833	-3.889		-0.0825
9.16667	-3.893		-0.0828571
9.175	-3.896		-0.0832143
9.18333	-3.898		-0.0835714
9.19167	-3.901		-0.0838095
9.2	-3.906		-0.0840476
9.20833	-3.91		-0.0844048
9.21667	-3.914		-0.0842857
9.225	-3.916		-0.0841667
9.23333	-3.917		-0.0839286
9.24167	-3.918		-0.0832143
9.25	-3.919		-0.0821429
9.25833	-3.92		-0.0804762
9.26667	-3.92		-0.0782143
9.275	-3.919		-0.0761905
9.28333	-3.918		-0.0745238
9.29167	-3.919		-0.0735714
9.3	-3.922		-0.0734524
9.30833	-3.924		-0.0740476
9.31667	-3.926		-0.075
9.325	-3.928		-0.0764286
9.33333	-3.931		-0.0779762
9.34167	-3.932		-0.0792857
9.35	-3.934		-0.0804762
9.35833	-3.935		-0.0816667
9.36667	-3.936		-0.0827381
9.375	-3.939		-0.0836905
9.38333	-3.939		-0.0846429
9.39167	-3.94		-0.0852381
9.4	-3.94		-0.0858333
9.40833	-3.94		-0.0864286
9.41667	-3.94		-0.0869048
9.425	-3.941		-0.0871429
9.43333	-3.94		-0.0875
9.44167	-3.937		-0.0877381
9.45	-3.935		-0.0878571
9.45833	-3.929		-0.0879762
9.46667	-3.923		-0.0878571
9.475	-3.919		-0.0878571
9.48333	-3.916		-0.0878571
9.49167	-3.914		-0.0878571
9.5	-3.915		-0.087619
9.50833	-3.916		-0.0872619
9.51667	-3.919		-0.0870238
9.525	-3.92		-0.0865476
9.53333	-3.922		-0.0857143
9.54167	-3.925		-0.085119
9.55	-3.928		-0.0842857
9.55833	-3.932		-0.0838095
9.56667	-3.936		-0.0835714
9.575	-3.94		-0.0835714
9.58333	-3.944		-0.0834524
9.59167	-3.947		-0.0835714
9.6	-3.95		-0.0835714
9.60833	-3.95		-0.0835714
9.61667	-3.95		-0.0836905
9.625	-3.952		-0.0836905
9.63333	-3.953		-0.0836905
9.64167	-3.955		-0.0839286
9.65	-3.956		-0.0840476
9.65833	-3.957		-0.0839286
9.66667	-3.957		-0.0839286
9.675	-3.957		-0.0836905
9.68333	-3.958		-0.0833333
9.69167	-3.957		-0.0829762
9.7	-3.957		-0.0827381
9.70833	-3.956		-0.082619
9.71667	-3.956		-0.082381
9.725	-3.957		-0.0819048
9.73333	-3.957		-0.0809524
9.74167	-3.957		-0.0795238
9.75	-3.956		-0.0778571
9.75833	-3.954		-0.0761905
9.76667	-3.952		-0.075
9.775	-3.95		-0.0744048
9.78333	-3.948		-0.0745238
9.79167	-3.946		-0.0753571
9.8	-3.943		-0.0766667
9.80833	-3.939		-0.0784524
9.81667	-3.936		-0.0802381
9.825	-3.933		-0.0819048
9.83333	-3.929		-0.0835714
9.84167	-3.926		-0.085
9.85	-3.924		-0.0864286
9.85833	-3.922		-0.0877381
9.86667	-3.921		-0.0888095
9.875	-3.921		-0.0897619
9.88333	-3.922		-0.0908333
9.89167	-3.922		-0.0916667
9.9	-3.921		-0.0921429
9.90833	-3.921		-0.0927381
9.91667	-3.922		-0.0932143
9.925	-3.923		-0.0936905
9.93333	-3.921		-0.0941667
9.94167	-3.922		-0.0944048
9.95	-3.921		-0.0946429
9.95833	-3.92		-0.0952381
9.96667	-3.919		-0.0955952
9.975	-3.918		-0.0961905
9.98333	-3.917		-0.0969048
9.99167	-3.915		-0.097381
10	-3.914		-0.0977381
10.0083	-3.914		-0.0982143
10.0167	-3.915		-0.0979762
10.025	-3.913		-0.0967857
10.0333	-3.91		-0.0883333
10.0417	-3.909		-0.0360714
10.05	-3.909		0.225119
10.0583	-3.907		1.20536
10.0667	-3.906		3.8675
10.075	-3.905		9.20738
10.0833	-3.905		17.3842
10.0917	-3.904		27.3412
10.1	-3.903		37.3635
10.1083	-3.901		45.8645
10.1167	-3.901		51.8386
10.125	-3.901		54.9311
10.1333	-3.899		55.2889
10.1417	-3.897		53.3632
10.15	-3.897		49.7313
10.1583	-3.895		44.984
10.1667	-3.894		39.6615
10.175	-3.893		34.2025
10.1833	-3.889		28.937
10.1917	-3.886		24.0877
10.2	-3.885		19.7674
10.2083	-3.884		16.0162
10.2167	-3.883		12.8326
10.225	-3.882		10.1821
10.2333	-3.883		8.01405
10.2417	-3.884		6.27131
10.25	-3.884		4.89
10.2583	-3.885		3.80714
10.2667	-3.885		2.96714
10.275	-3.886		2.31988
10.2833	-3.886		1.82345
10.2917	-3.888		1.44357
10.3	-3.888		1.15202
10.3083	-3.888		0.927024
10.3167	-3.889		0.753333
10.325	-3.888		0.618095
10.3333	-3.888		0.511548
10.3417	-3.889		0.427024
10.35	-3.889		0.359167
10.3583	-3.89		0.303929
10.3667	-3.89		0.259167
10.375	-3.889		0.222381
10.3833	-3.89		0.191429
10.3917	-3.891		0.165714
10.4	-3.892		0.14381
10.4083	-3.891		0.124643
10.4167	-3.889		0.108095
10.425	-3.884		0.0934524
10.4333	-3.877		0.0802381
10.4417	-3.87		0.0683333
10.45	-3.863		0.0577381
10.4583	-3.856		0.0478571
10.4667	-3.85		0.0388095
10.475	-3.849		0.0303571
10.4833	-3.85		0.022381
10.4917	-3.852		0.0154762
10.5	-3.855		0.00928571
10.5083	-3.859		0.00333333
10.5167	-3.865		-0.00214286
10.525	-3.87		-0.00702381
10.5333	-3.875		-0.0119048
10.5417	-3.882		-0.0161905
10.55	-3.89		-0.02
10.5583	-3.897		-0.0236905
10.5667	-3.903		-0.0265476
10.575	-3.907		-0.0290476
10.5833	-3.913		-0.0317857
10.5917	-3.918		-0.0344048
10.6	-3.924		-0.0369048
10.6083	-3.929		-0.0394048
10.6167	-3.93		-0.0415476
10.625	-3.932		-0.0435714
10.6333	-3.934		-0.0452381
10.6417	-3.933		-0.0458333
10.65	-3.933		-0.0442857
10.6583	-3.935		-0.039881
10.6667	-3.936		-0.0316667
10.675	-3.939		-0.019881
10.6833	-3.939		-0.00666667
10.6917	-3.939		0.00583333
10.7	-3.941		0.0153571
10.7083	-3.943		0.02
10.7167	-3.945		0.0196429
10.725	-3.946		0.015119
10.7333	-3.945		0.00702381
10.7417	-3.946		-0.0027381
10.75	-3.949		-0.0128571
10.7583	-3.951		-0.0229762
10.7667	-3.953		-0.0321429
10.775	-3.956		-0.0403571
10.7833	-3.958		-0.0477381
10.7917	-3.959		-0.0541667
10.8	-3.959		-0.0594048
10.8083	-3.96		-0.0642857
10.8167	-3.96		-0.0680952
10.825	-3.96		-0.0710714
10.8333	-3.96		-0.0740476
10.8417	-3.961		-0.0766667
10.85	-3.962		-0.0788095
10.8583	-3.962		-0.0809524
10.8667	-3.963		-0.0829762
10.875	-3.965		-0.0846429
10.8833	-3.966		-0.0861905
10.8917	-3.968		-0.0872619
10.9	-3.971		-0.0882143
10.9083	-3.977		-0.0892857
10.9167	-3.981		-0.089881
10.925	-3.984		-0.0902381
10.9333	-3.988		-0.0908333
10.9417	-3.992		-0.0913095
10.95	-3.997		-0.0916667
10.9583	-4.004		-0.092619
10.9667	-4.009		-0.0935714
10.975	-4.011		-0.0945238
10.9833	-4.013		-0.0957143
10.9917	-4.015		-0.0967857
11	-4.018		-0.0978571
11.0083	-4.024		-0.0992857
11.0167	-4.03		-0.100476
11.025	-4.036		-0.101548
11.0333	-4.042		-0.102381
11.0417	-4.047		-0.103333
11.05	-4.051		-0.104167
11.0583	-4.056		-0.104881
11.0667	-4.062		-0.105238
11.075	-4.068		-0.105476
11.0833	-4.074		-0.105595
11.0917	-4.08		-0.105595
11.1	-4.085		-0.105357
11.1083	-4.087		-0.105476
11.1167	-4.088		-0.105833
11.125	-4.085		-0.106071
11.1333	-4.075		-0.106071
11.1417	-4.05		-0.105595
11.15	-3.995		-0.104643
11.1583	-3.884		-0.102262
11.1667	-3.661		-0.0977381
11.175	-3.214		-0.090119
11.1833	-2.341		-0.0775
11.1917	-0.706		-0.0589286
11.2	2.144		-0.0352381
11.2083	6.632		-0.00904762
11.2167	12.855		0.0154762
11.225	20.397		0.0335714
11.2333	28.394		0.0428571
11.2417	35.805		0.0429762
11.25	41.776		0.0352381
11.2583	45.813		0.0229762
11.2667	47.823		0.00940476
11.275	48.015		-0.0025
11.2833	46.761		-0.00845238
11.2917	44.47		-0.00535714
11.3	41.498		0.00916667
11.3083	38.104		0.0353571
11.3167	34.474		0.0692857
11.325	30.732		0.103571
11.3333	26.961		0.131548
11.3417	23.244		0.147381
11.35	19.661		0.149167
11.3583	16.284		0.13881
11.3667	13.169		0.119405
11.375	10.352		0.0947619
11.3833	7.854		0.0685714
11.3917	5.686		0.0433333
11.4	3.841		0.019881
11.4083	2.296		-0.00107143
11.4167	1.019		-0.0190476
11.425	-0.021		-0.0338095
11.4333	-0.86		-0.0444048
11.4417	-1.525		-0.0479762
11.45	-2.048		-0.0378571
11.4583	-2.457		-0.00261905
11.4667	-2.775		0.0725
11.475	-3.02		0.197857
11.4833	-3.21		0.370238
11.4917	-3.359		0.568095
11.5	-3.476		0.75631
11.5083	-3.569		0.899286
11.5167	-3.643		0.974881
11.525	-3.704		0.979405
11.5333	-3.755		0.924167
11.5417	-3.8		0.828452
11.55	-3.836		0.712143
11.5583	-3.867		0.59
11.5667	-3.894		0.472143
11.575	-3.916		0.364881
11.5833	-3.937		0.270357
11.5917	-3.953		0.189524
11.6	-3.965		0.122619
11.6083	-3.973		0.0679762
11.6167	-3.98		0.0240476
11.625	-3.985		-0.0103571
11.6333	-3.987		-0.0369048
11.6417	-3.991		-0.0572619
11.65	-3.997		-0.072381
11.6583	-4.003		-0.0839286
11.6667	-4.011		-0.0928571
11.675	-4.021		-0.0994048
11.6833	-4.032		-0.104643
11.6917	-4.043		-0.10881
11.7	-4.054		-0.111667
11.7083	-4.067		-0.114167
11.7167	-4.078		-0.11631
11.725	-4.087		-0.117857
11.7333	-4.095		-0.119286
11.7417	-4.105		-0.120595
11.75	-4.114		-0.12131
11.7583	-4.123		-0.121786
11.7667	-4.131		-0.122381
11.775	-4.138		-0.122381
11.7833	-4.143		-0.122262
11.7917	-4.148		-0.121905
11.8	-4.152		-0.12131
11.8083	-4.156		-0.120833
11.8167	-4.16		-0.120714
11.825	-4.164		-0.120714
11.8333	-4.165		-0.120833
11.8417	-4.167		-0.121429
11.85	-4.168		-0.122143
11.8583	-4.17		-0.122976
11.8667	-4.171		-0.12381
11.875	-4.17		-0.124405
11.8833	-4.17		-0.125
11.8917	-4.172		-0.125357
11.9	-4.173		-0.125952
11.9083	-4.174		-0.126429
11.9167	-4.176		-0.126905
11.925	-4.178		-0.127381
11.9333	-4.18		-0.127619
11.9417	-4.182		-0.127619
11.95	-4.184		-0.127976
11.9583	-4.186		-0.127976
11.9667	-4.189		-0.127976
11.975	-4.192		-0.128452
11.9833	-4.195		-0.12881
11.9917	-4.199		-0.12881
12	-4.203		-0.129286
12.0083	-4.205		-0.129405
12.0167	-4.205		-0.129167
12.025	-4.205		-0.129048
12.0333	-4.206		-0.128571
12.0417	-4.208		-0.127738
12.05	-4.211		-0.127143
12.0583	-4.214		-0.126786
12.0667	-4.215		-0.12631
12.075	-4.217		-0.126667
12.0833	-4.218		-0.127262
12.0917	-4.218		-0.127857
12.1	-4.217		-0.128452
12.1083	-4.218		-0.129167
12.1167	-4.22		-0.129762
12.125	-4.222		-0.130238
12.1333	-4.224		-0.130833
12.1417	-4.223		-0.13119
12.15	-4.22		-0.131667
12.1583	-4.214		-0.131786
12.1667	-4.207		-0.130952
12.175	-4.197		-0.129048
12.1833	-4.183		-0.125714
12.1917	-4.167		-0.12131
12.2	-4.153		-0.116071
12.2083	-4.141		-0.110952
12.2167	-4.132		-0.106905
12.225	-4.128		-0.104167
12.2333	-4.129		-0.103571
12.2417	-4.132		-0.104881
12.25	-4.137		-0.107381
12.2583	-4.144		-0.110595
12.2667	-4.152		-0.114405
12.275	-4.16		-0.117857
12.2833	-4.168		-0.121071
12.2917	-4.176		-0.124167
12.3	-4.183		-0.126548
12.3083	-4.189		-0.128333
12.3167	-4.197		-0.13
12.325	-4.205		-0.13119
12.3333	-4.213		-0.132262
12.3417	-4.221		-0.133214
12.35	-4.228		-0.13381
12.3583	-4.233		-0.134286
12.3667	-4.236		-0.134762
12.375	-4.24		-0.135
12.3833	-4.244		-0.135119
12.3917	-4.249		-0.135357
12.4	-4.252		-0.135357
12.4083	-4.255		-0.135595
12.4167	-4.256		-0.135833
12.425	-4.255		-0.135476
12.4333	-4.254		-0.135
12.4417	-4.254		-0.134643
12.45	-4.253		-0.134048
12.4583	-4.251		-0.133571
12.4667	-4.249		-0.133214
12.475	-4.248		-0.133095
12.4833	-4.246		-0.133214
12.4917	-4.246		-0.133452
12.5	-4.244		-0.13381
12.5083	-4.242		-0.134405
12.5167	-4.243		-0.135
12.525	-4.244		-0.135714
12.5333	-4.243		-0.136667
12.5417	-4.244		-0.137381
12.55	-4.244		-0.138095
12.5583	-4.244		-0.138571
12.5667	-4.243		-0.139167
12.575	-4.242		-0.139643
12.5833	-4.24		-0.14
12.5917	-4.236		-0.140119
12.6	-4.229		-0.140476
12.6083	-4.216		-0.140833
12.6167	-4.198		-0.140952
12.625	-4.176		-0.141071
12.6333	-4.151		-0.14131
12.6417	-4.125		-0.14131
12.65	-4.099		-0.14131
12.6583	-4.076		-0.141429
12.6667	-4.057		-0.141429
12.675	-4.042		-0.141786
12.6833	-4.03		-0.141905
12.6917	-4.02		-0.141667
12.7	-4.011		-0.141667
12.7083	-4.004		-0.142024
12.7167	-3.992		-0.142381
12.725	-3.969		-0.142976
12.7333	-3.921		-0.143333
12.7417	-3.828		-0.143452
12.75	-3.661		-0.14369
12.7583	-3.389		-0.143929
12.7667	-2.994		-0.143929
12.775	-2.485		-0.144167
12.7833	-1.907		-0.144167
12.7917	-1.336		-0.144167
12.8	-0.852		-0.144286
12.8083	-0.515		-0.144524
12.8167	-0.346		-0.144524
12.825	-0.334		-0.144762
12.8333	-0.445		-0.145119
12.8417	-0.639		-0.145
12.85	-0.882		-0.145
12.8583	-1.147		-0.145357
12.8667	-1.418		-0.145357
12.875	-1.685		-0.145476
12.8833	-1.945		-0.145476
12.8917	-2.197		-0.145238
12.9	-2.441		-0.145119
12.9083	-2.674		-0.145119
12.9167	-2.896		-0.144881
12.925	-3.101		-0.144643
12.9333	-3.285		-0.144524
12.9417	-3.45		-0.144048
12.95	-3.594		-0.14381
12.9583	-3.716		-0.143452
12.9667	-3.819		-0.142738
12.975	-3.903		-0.142024
12.9833	-3.973		-0.14119
12.9917	-4.029		-0.139762
13	-4.075		-0.137857
13.0083	-4.112		-0.135952
13.0167	-4.14		-0.13381
13.025	-4.161		-0.132143
13.0333	-4.178		-0.131071
13.0417	-4.191		-0.130595
13.05	-4.201		-0.130952
13.0583	-4.209		-0.131905
13.0667	-4.216		-0.133095
13.075	-4.222		-0.134405
13.0833	-4.226		-0.135952
13.0917	-4.229		-0.137143
13.1	-4.231		-0.138095
13.1083	-4.234		-0.13881
13.1167	-4.236		-0.139048
13.125	-4.239		-0.139167
13.1333	-4.242		-0.139167
13.1417	-4.245		-0.139048
13.15	-4.248		-0.138929
13.1583	-4.25		-0.139286
13.1667	-4.249		-0.139762
13.175	-4.248		-0.140119
13.1833	-4.25		-0.140357
13.1917	-4.252		-0.140952
13.2	-4.252		-0.141429
13.2083	-4.252		-0.141905
13.2167	-4.252		-0.1425
13.225	-4.254		-0.142976
13.2333	-4.255		-0.143214
13.2417	-4.254		-0.14369
13.25	-4.253		-0.144048
13.2583	-4.253		-0.144286
13.2667	-4.253		-0.144524
13.275	-4.252		-0.144881
13.2833	-4.252		-0.144881
13.2917	-4.252		-0.145238
13.3	-4.252		-0.145714
13.3083	-4.25		-0.145833
13.3167	-4.249		-0.14631
13.325	-4.247		-0.146786
13.3333	-4.246		-0.146905
13.3417	-4.246		-0.147143
13.35	-4.245		-0.147619
13.3583	-4.243		-0.147857
13.3667	-4.24		-0.148214
13.375	-4.236		-0.148571
13.3833	-4.23		-0.148333
13.3917	-4.217		-0.148095
13.4	-4.199		-0.147857
13.4083	-4.176		-0.147619
13.4167	-4.15		-0.147619
13.425	-4.123		-0.147738
13.4333	-4.101		-0.147738
13.4417	-4.084		-0.147857
13.45	-4.075		-0.147619
13.4583	-4.073		-0.147262
13.4667	-4.077		-0.146786
13.475	-4.085		-0.145952
13.4833	-4.094		-0.145119
13.4917	-4.104		-0.144048
13.5	-4.115		-0.142976
13.5083	-4.124		-0.142381
13.5167	-4.133		-0.142024
13.525	-4.141		-0.141786
13.5333	-4.148		-0.142143
13.5417	-4.156		-0.142381
13.55	-4.165		-0.1425
13.5583	-4.171		-0.142738
13.5667	-4.177		-0.142976
13.575	-4.182		-0.143095
13.5833	-4.186		-0.143333
13.5917	-4.191		-0.143452
13.6	-4.192		-0.143452
13.6083	-4.193		-0.143571
13.6167	-4.193		-0.143452
13.625	-4.191		-0.143214
13.6333	-4.189		-0.143333
13.6417	-4.185		-0.143214
13.65	-4.181		-0.143214
13.6583	-4.179		-0.143214
13.6667	-4.176		-0.143095
13.675	-4.173		-0.142857
13.6833	-4.169		-0.142619
13.6917	-4.165		-0.142381
13.7	-4.163		-0.142024
13.7083	-4.161		-0.141667
13.7167	-4.157		-0.141548
13.725	-4.155		-0.141429
13.7333	-4.155		-0.14119
13.7417	-4.156		-0.141071
13.75	-4.157		-0.140952
13.7583	-4.157		-0.140833
13.7667	-4.158		-0.140833
13.775	-4.16		-0.140595
13.7833	-4.163		-0.140119
13.7917	-4.164		-0.139524
13.8	-4.165		-0.13869
13.8083	-4.166		-0.137381
13.8167	-4.168		-0.136429
13.825	-4.168		-0.135833
13.8333	-4.167		-0.135
13.8417	-4.165		-0.134405
13.85	-4.161		-0.133214
13.8583	-4.155		-0.130952
13.8667	-4.15		-0.128095
13.875	-4.145		-0.124524
13.8833	-4.141		-0.120595
13.8917	-4.14		-0.117381
13.9	-4.141		-0.115238
13.9083	-4.142		-0.114286
13.9167	-4.144		-0.114881
13.925	-4.146		-0.117024
13.9333	-4.148		-0.12
13.9417	-4.151		-0.123571
13.95	-4.156		-0.127262
13.9583	-4.162		-0.130714
13.9667	-4.167		-0.13381
13.975	-4.171		-0.136548
13.9833	-4.174		-0.13869
13.9917	-4.178		-0.140476
14	-4.179		-0.141905
14.0083	-4.18		-0.143214
14.0167	-4.182		-0.144048
14.025	-4.184		-0.144643
14.0333	-4.187		-0.145238
14.0417	-4.189		-0.145714
14.05	-4.19		-0.145952
14.0583	-4.192		-0.14631
14.0667	-4.195		-0.146667
14.075	-4.197		-0.146786
14.0833	-4.199		-0.147262
14.0917	-4.2		-0.1475
14.1	-4.2		-0.1475
14.1083	-4.199		-0.147738
14.1167	-4.198		-0.147857
14.125	-4.198		-0.147619
14.1333	-4.199		-0.147857
14.1417	-4.199		-0.148095
14.15	-4.2		-0.148095
14.1583	-4.197		-0.148095
14.1667	-4.195		-0.147857
14.175	-4.194		-0.147619
14.1833	-4.191		-0.147857
14.1917	-4.188		-0.147976
14.2	-4.187		-0.147857
14.2083	-4.184		-0.147738
14.2167	-4.178		-0.147619
14.225	-4.173		-0.1475
14.2333	-4.167		-0.1475
14.2417	-4.16		-0.1475
14.25	-4.152		-0.147381
14.2583	-4.145		-0.147381
14.2667	-4.136		-0.147381
14.275	-4.125		-0.147262
14.2833	-4.111		-0.147381
14.2917	-4.098		-0.147381
14.3	-4.083		-0.147262
14.3083	-4.066		-0.147262
14.3167	-4.048		-0.1475
14.325	-4.03		-0.147738
14.3333	-4.013		-0.147976
14.3417	-3.994		-0.148095
14.35	-3.975		-0.147976
14.3583	-3.957		-0.148095
14.3667	-3.94		-0.148333
14.375	-3.922		-0.148452
14.3833	-3.902		-0.14869
14.3917	-3.883		-0.149048
14.4	-3.864		-0.149167
14.4083	-3.846		-0.149405
14.4167	-3.827		-0.149524
14.425	-3.81		-0.149524
14.4333	-3.795		-0.149643
14.4417	-3.781		-0.149881
14.45	-3.768		-0.149762
14.4583	-3.76		-0.149405
14.4667	-3.753		-0.14881
14.475	-3.748		-0.148214
14.4833	-3.743		-0.148452
14.4917	-3.742		-0.148571
14.5	-3.745		-0.14869
14.5083	-3.751		-0.14869
14.5167	-3.759		-0.14869
14.525	-3.769		-0.148571
14.5333	-3.783		-0.148571
14.5417	-3.799		-0.14869
14.55	-3.816		-0.148452
14.5583	-3.833		-0.148214
14.5667	-3.851		-0.148095
14.575	-3.869		-0.147857
14.5833	-3.886		-0.147857
14.5917	-3.902		-0.147976
14.6	-3.918		-0.147857
14.6083	-3.935		-0.148095
14.6167	-3.953		-0.148333
14.625	-3.97		-0.148452
14.6333	-3.987		-0.14881
14.6417	-4.002		-0.149167
14.65	-4.016		-0.149286
14.6583	-4.03		-0.149643
14.6667	-4.042		-0.150238
14.675	-4.053		-0.150357
14.6833	-4.062		-0.150595
14.6917	-4.069		-0.150952
14.7	-4.076		-0.150952
14.7083	-4.084		-0.150952
14.7167	-4.091		-0.15119
14.725	-4.097		-0.150952
14.7333	-4.1		-0.151071
14.7417	-4.103		-0.151071
14.75	-4.106		-0.150714
14.7583	-4.109		-0.150476
14.7667	-4.112		-0.150119
14.775	-4.115		-0.149524
14.7833	-4.118		-0.149167
14.7917	-4.12		-0.14881
14.8	-4.122		-0.148214
14.8083	-4.123		-0.147976
14.8167	-4.124		-0.147976
14.825	-4.124		-0.147976
14.8333	-4.124		-0.148095
14.8417	-4.124		-0.148571
14.85	-4.123		-0.14881
14.8583	-4.123		-0.149286
14.8667	-4.123		-0.15
14.875	-4.122		-0.150476
14.8833	-4.12		-0.150952
14.8917	-4.119		-0.151429
14.9	-4.12		-0.151429
14.9083	-4.121		-0.151667
14.9167	-4.119		-0.151905
14.925	-4.117		-0.152024
14.9333	-4.115		-0.152143
14.9417	-4.113		-0.1525
14.95	-4.112		-0.152738
14.9583	-4.111		-0.152857
14.9667	-4.109		-0.153095
14.975	-4.106		-0.153214
14.9833	-4.104		-0.153333
14.9917	-4.1		-0.153571
15	-4.097		-0.15381
15.0083	-4.093		-0.15369
15.0167	-4.089		-0.153571
15.025	-4.086		-0.153452
15.0333	-4.084		-0.153333
15.0417	-4.083		-0.153333
15.05	-4.081		-0.153333
15.0583	-4.079		-0.153214
15.0667	-4.077		-0.152976
15.075	-4.075		-0.152738
15.0833	-4.075		-0.152381
15.0917	-4.076		-0.152024
15.1	-4.075		-0.151905
15.1083	-4.074		-0.151548
15.1167	-4.073		-0.150952
15.125	-4.073		-0.150714
15.1333	-4.072		-0.150357
15.1417	-4.071		-0.149762
15.15	-4.073		-0.149524
15.1583	-4.074		-0.149167
15.1667	-4.075		-0.14869
15.175	-4.076		-0.148571
15.1833	-4.077		-0.148333
15.1917	-4.078		-0.148214
15.2	-4.081		-0.148452
15.2083	-4.082		-0.14869
15.2167	-4.081		-0.14869
15.225	-4.081		-0.148929
15.2333	-4.081		-0.149048
15.2417	-4.081		-0.149167
15.25	-4.08		-0.149286
15.2583	-4.081		-0.149524
15.2667	-4.081		-0.149405
15.275	-4.082		-0.149524
15.2833	-4.082		-0.149524
15.2917	-4.083		-0.149286
15.3	-4.084		-0.149286
15.3083	-4.087		-0.149405
15.3167	-4.088		-0.149167
15.325	-4.089		-0.149048
15.3333	-4.091		-0.14881
15.3417	-4.092		-0.148571
15.35	-4.093		-0.14869
15.3583	-4.096		-0.14881
15.3667	-4.098		-0.148571
15.375	-4.1		-0.148571
15.3833	-4.101		-0.148571
15.3917	-4.103		-0.148333
15.4	-4.105		-0.148214
15.4083	-4.107		-0.148333
15.4167	-4.108		-0.148214
15.425	-4.109		-0.148214
15.4333	-4.108		-0.148095
15.4417	-4.109		-0.147857
15.45	-4.108		-0.147738
15.4583	-4.109		-0.1475
15.4667	-4.109		-0.147262
15.475	-4.11		-0.147262
15.4833	-4.11		-0.147262
15.4917	-4.109		-0.147262
15.5	-4.109		-0.147143
15.5083	-4.108		-0.147024
15.5167	-4.108		-0.146667
15.525	-4.108		-0.146429
15.5333	-4.108		-0.146429
15.5417	-4.105		-0.146786
15.55	-4.101		-0.147024
15.5583	-4.096		-0.147262
15.5667	-4.092		-0.1475
15.575	-4.089		-0.147381
15.5833	-4.086		-0.147381
15.5917	-4.084		-0.1475
15.6	-4.081		-0.1475
15.6083	-4.079		-0.147619
15.6167	-4.079		-0.147619
15.625	-4.078		-0.147619
15.6333	-4.077		-0.147619
15.6417	-4.077		-0.147857
15.65	-4.077		-0.147857
15.6583	-4.078		-0.147857
15.6667	-4.078		-0.148095
15.675	-4.08		-0.148095
15.6833	-4.081		-0.148095
15.6917	-4.083		-0.148214
15.7	-4.084		-0.148214
15.7083	-4.086		-0.148333
15.7167	-4.089		-0.148452
15.725	-4.092		-0.148333
15.7333	-4.094		-0.148214
15.7417	-4.096		-0.148333
15.75	-4.097		-0.147976
15.7583	-4.098		-0.147738
15.7667	-4.098		-0.147738
15.775	-4.097		-0.147262
15.7833	-4.098		-0.146786
15.7917	-4.098		-0.146786
15.8	-4.099		-0.146429
15.8083	-4.099		-0.145833
15.8167	-4.099		-0.145714
15.825	-4.098		-0.145
15.8333	-4.096		-0.144524
15.8417	-4.094		-0.144167
15.85	-4.094		-0.143452
15.8583	-4.094		-0.1425
15.8667	-4.095		-0.141786
15.875	-4.096		-0.141071
15.8833	-4.095		-0.140238
15.8917	-4.093		-0.139762
15.9	-4.09		-0.139405
15.9083	-4.087		-0.139048
15.9167	-4.085		-0.139286
15.925	-4.083		-0.139762
15.9333	-4.078		-0.140238
15.9417	-4.072		-0.14119
15.95	-4.064		-0.142143
15.9583	-4.054		-0.142976
15.9667	-4.043		-0.143929
15.975	-4.033		-0.144643
15.9833	-4.027		-0.145119
15.9917	-4.023		-0.145833
16	-4.018		-0.146548
16.0083	-4.014		-0.147143
16.0167	-4.012		-0.147857
16.025	-4.01		-0.148333
16.0333	-4.01		-0.148571
16.0417	-4.006		-0.148929
16.05	-4.003		-0.149048
16.0583	-4.002		-0.149048
16.0667	-4.003		-0.149286
16.075	-4.003		-0.149286
16.0833	-4.004		-0.149167
16.0917	-4.004		-0.149524
16.1	-4.003		-0.149881
16.1083	-4.002		-0.15
16.1167	-4.001		-0.15
16.125	-3.998		-0.149881
16.1333	-3.995		-0.149643
16.1417	-3.992		-0.149762
16.15	-3.99		-0.149524
16.1583	-3.988		-0.149167
16.1667	-3.987		-0.149405
16.175	-3.988		-0.149286
16.1833	-3.99		-0.149048
16.1917	-3.993		-0.14881
16.2	-3.996		-0.148571
16.2083	-3.998		-0.148214
16.2167	-3.999		-0.148214
16.225	-4.002		-0.148333
16.2333	-4.002		-0.148095
16.2417	-4.002		-0.148095
16.25	-4		-0.147976
16.2583	-3.997		-0.147976
16.2667	-3.994		-0.147976
16.275	-3.989		-0.148095
16.2833	-3.983		-0.147976
16.2917	-3.977		-0.147976
16.3	-3.97		-0.147976
16.3083	-3.962		-0.147738
16.3167	-3.955		-0.147619
16.325	-3.949		-0.147262
16.3333	-3.943		-0.147024
16.3417	-3.935		-0.146786
16.35	-3.926		-0.14619
16.3583	-3.92		-0.145595
16.3667	-3.913		-0.145
16.375	-3.906		-0.144167
16.3833	-3.9		-0.143571
16.3917	-3.894		-0.142976
16.4	-3.888		-0.142619
16.4083	-3.883		-0.142738
16.4167	-3.879		-0.142976
16.425	-3.874		-0.143333
16.4333	-3.871		-0.143929
16.4417	-3.866		-0.144524
16.45	-3.86		-0.144881
16.4583	-3.852		-0.145357
16.4667	-3.844		-0.145595
16.475	-3.836		-0.145952
16.4833	-3.829		-0.146548
16.4917	-3.825		-0.146905
16.5	-3.821		-0.147143
16.5083	-3.817		-0.147857
16.5167	-3.814		-0.148214
16.525	-3.813		-0.148333
16.5333	-3.815		-0.148571
16.5417	-3.817		-0.14869
16.55	-3.82		-0.14881
16.5583	-3.822		-0.149048
16.5667	-3.825		-0.148929
16.575	-3.828		-0.14869
16.5833	-3.834		-0.14881
16.5917	-3.839		-0.14881
16.6	-3.844		-0.14881
16.6083	-3.85		-0.149048
16.6167	-3.856		-0.149048
16.625	-3.86		-0.149048
16.6333	-3.864		-0.149286
[truncated: 1,604 more rows]

## Sheet: Fig 5b
HPLC	n=1
Time (min)	Absorbance at 254 nm (mAU)
	6-hydroxy-FAD		FAD		boiled hFSP1		boiled cFSP1		boiled hFSP1(L330S)		boiled cFSP1(L329S)		boiled hFSP1(E156A)		boiled cFSP1(E155A)
0	-4.089		-0.0516667		-0.34		-0.328		-1.565		-0.124		-0.613		-0.365
0.00833	-4.088		-0.0516667		-0.34		-0.328		-1.565		-0.123		-0.614		-0.364
0.01667	-4.088		-0.0515476		-0.339		-0.324		-1.565		-0.122		-0.616		-0.361
0.025	-4.086		-0.0513095		-0.339		-0.319		-1.564		-0.123		-0.616		-0.359
0.03333	-4.084		-0.0507143		-0.338		-0.314		-1.562		-0.124		-0.615		-0.359
0.04167	-4.082		-0.0504762		-0.335		-0.311		-1.559		-0.124		-0.613		-0.359
0.05	-4.081		-0.0502381		-0.334		-0.308		-1.557		-0.123		-0.612		-0.36
0.05833	-4.079		-0.0497619		-0.333		-0.306		-1.556		-0.121		-0.611		-0.361
0.06667	-4.077		-0.0494048		-0.331		-0.303		-1.554		-0.119		-0.611		-0.359
0.075	-4.075		-0.0489286		-0.332		-0.301		-1.554		-0.117		-0.61		-0.358
0.08333	-4.073		-0.0483333		-0.331		-0.3		-1.553		-0.115		-0.612		-0.357
0.09167	-4.073		-0.0480952		-0.331		-0.298		-1.552		-0.115		-0.612		-0.356
0.1	-4.074		-0.0477381		-0.334		-0.297		-1.55		-0.114		-0.61		-0.355
0.10833	-4.074		-0.047381		-0.336		-0.295		-1.55		-0.112		-0.61		-0.355
0.11667	-4.071		-0.0472619		-0.335		-0.294		-1.551		-0.109		-0.611		-0.356
0.125	-4.069		-0.0471429		-0.335		-0.292		-1.55		-0.108		-0.61		-0.359
0.13333	-4.068		-0.0469048		-0.334		-0.291		-1.55		-0.108		-0.609		-0.361
0.14167	-4.068		-0.0465476		-0.333		-0.29		-1.549		-0.108		-0.61		-0.36
0.15	-4.066		-0.0461905		-0.335		-0.287		-1.548		-0.108		-0.609		-0.359
0.15833	-4.064		-0.0457143		-0.334		-0.286		-1.547		-0.107		-0.607		-0.358
0.16667	-4.063		-0.0454762		-0.333		-0.285		-1.545		-0.107		-0.606		-0.357
0.175	-4.064		-0.0454762		-0.335		-0.283		-1.543		-0.108		-0.604		-0.357
0.18333	-4.064		-0.0454762		-0.335		-0.284		-1.541		-0.107		-0.602		-0.357
0.19167	-4.063		-0.0452381		-0.334		-0.284		-1.54		-0.105		-0.601		-0.358
0.2	-4.061		-0.0453571		-0.336		-0.283		-1.538		-0.103		-0.601		-0.359
0.20833	-4.06		-0.0452381		-0.336		-0.283		-1.536		-0.102		-0.601		-0.359
0.21667	-4.059		-0.0452381		-0.337		-0.284		-1.534		-0.101		-0.601		-0.359
0.225	-4.058		-0.045119		-0.339		-0.283		-1.533		-0.101		-0.601		-0.36
0.23333	-4.057		-0.045119		-0.337		-0.283		-1.532		-0.101		-0.599		-0.359
0.24167	-4.056		-0.045119		-0.337		-0.284		-1.531		-0.102		-0.597		-0.36
0.25	-4.055		-0.045		-0.337		-0.283		-1.53		-0.1		-0.596		-0.36
0.25833	-4.053		-0.045		-0.337		-0.283		-1.529		-0.098		-0.596		-0.361
0.26667	-4.052		-0.0447619		-0.337		-0.284		-1.527		-0.097		-0.596		-0.362
0.275	-4.052		-0.0445238		-0.336		-0.282		-1.525		-0.095		-0.595		-0.362
0.28333	-4.052		-0.0446429		-0.335		-0.283		-1.524		-0.094		-0.593		-0.362
0.29167	-4.052		-0.0446429		-0.334		-0.285		-1.524		-0.094		-0.594		-0.363
0.3	-4.051		-0.0447619		-0.333		-0.283		-1.525		-0.094		-0.593		-0.364
0.30833	-4.05		-0.0447619		-0.331		-0.282		-1.525		-0.095		-0.592		-0.366
0.31667	-4.049		-0.0447619		-0.331		-0.283		-1.522		-0.095		-0.592		-0.366
0.325	-4.048		-0.0447619		-0.331		-0.283		-1.521		-0.095		-0.593		-0.366
0.33333	-4.048		-0.044881		-0.33		-0.281		-1.52		-0.094		-0.592		-0.364
0.34167	-4.048		-0.045		-0.329		-0.282		-1.52		-0.094		-0.592		-0.364
0.35	-4.047		-0.0452381		-0.327		-0.281		-1.519		-0.092		-0.59		-0.364
0.35833	-4.045		-0.0457143		-0.325		-0.281		-1.517		-0.089		-0.589		-0.364
0.36667	-4.044		-0.0457143		-0.325		-0.283		-1.517		-0.087		-0.59		-0.366
0.375	-4.043		-0.0454762		-0.323		-0.282		-1.517		-0.086		-0.59		-0.367
0.38333	-4.041		-0.0457143		-0.321		-0.281		-1.518		-0.088		-0.59		-0.366
0.39167	-4.04		-0.0455952		-0.32		-0.281		-1.518		-0.089		-0.59		-0.366
0.4	-4.04		-0.0455952		-0.318		-0.28		-1.518		-0.088		-0.589		-0.367
0.40833	-4.038		-0.0459524		-0.317		-0.278		-1.518		-0.088		-0.589		-0.368
0.41667	-4.038		-0.0461905		-0.315		-0.278		-1.516		-0.088		-0.587		-0.367
0.425	-4.037		-0.0460714		-0.313		-0.278		-1.514		-0.087		-0.587		-0.367
0.43333	-4.036		-0.0459524		-0.311		-0.28		-1.511		-0.085		-0.586		-0.368
0.44167	-4.034		-0.0460714		-0.308		-0.28		-1.509		-0.083		-0.587		-0.369
0.45	-4.034		-0.0460714		-0.303		-0.279		-1.506		-0.083		-0.586		-0.371
0.45833	-4.035		-0.0459524		-0.3		-0.276		-1.505		-0.084		-0.584		-0.371
0.46667	-4.034		-0.0458333		-0.297		-0.275		-1.504		-0.084		-0.582		-0.372
0.475	-4.033		-0.0458333		-0.293		-0.274		-1.504		-0.084		-0.579		-0.372
0.48333	-4.033		-0.0457143		-0.29		-0.273		-1.503		-0.083		-0.577		-0.373
0.49167	-4.032		-0.0455952		-0.289		-0.273		-1.502		-0.081		-0.577		-0.374
0.5	-4.031		-0.0454762		-0.286		-0.271		-1.501		-0.08		-0.577		-0.375
0.50833	-4.03		-0.0454762		-0.284		-0.271		-1.499		-0.079		-0.577		-0.377
0.51667	-4.028		-0.0454762		-0.282		-0.271		-1.498		-0.079		-0.577		-0.378
0.525	-4.027		-0.0453571		-0.277		-0.27		-1.497		-0.079		-0.575		-0.378
0.53333	-4.027		-0.045		-0.273		-0.268		-1.496		-0.076		-0.575		-0.378
0.54167	-4.027		-0.0446429		-0.271		-0.266		-1.496		-0.074		-0.572		-0.38
0.55	-4.026		-0.0442857		-0.267		-0.264		-1.495		-0.074		-0.569		-0.38
0.55833	-4.024		-0.0439286		-0.264		-0.262		-1.494		-0.075		-0.568		-0.379
0.56667	-4.022		-0.0436905		-0.261		-0.26		-1.493		-0.075		-0.567		-0.379
0.575	-4.019		-0.0433333		-0.259		-0.259		-1.491		-0.075		-0.564		-0.379
0.58333	-4.019		-0.0428571		-0.259		-0.257		-1.489		-0.075		-0.562		-0.379
0.59167	-4.02		-0.042619		-0.258		-0.257		-1.487		-0.074		-0.56		-0.38
0.6	-4.019		-0.0425		-0.256		-0.256		-1.485		-0.074		-0.56		-0.381
0.60833	-4.018		-0.0421429		-0.254		-0.255		-1.484		-0.074		-0.561		-0.38
0.61667	-4.017		-0.0420238		-0.252		-0.255		-1.483		-0.073		-0.561		-0.379
0.625	-4.015		-0.0417857		-0.25		-0.254		-1.482		-0.072		-0.559		-0.378
0.63333	-4.014		-0.0414286		-0.249		-0.254		-1.481		-0.071		-0.556		-0.379
0.64167	-4.012		-0.0411905		-0.247		-0.252		-1.481		-0.07		-0.555		-0.38
0.65	-4.01		-0.0410714		-0.246		-0.25		-1.481		-0.068		-0.554		-0.381
0.65833	-4.009		-0.0404762		-0.247		-0.247		-1.481		-0.066		-0.553		-0.381
0.66667	-4.007		-0.04		-0.245		-0.247		-1.479		-0.066		-0.55		-0.38
0.675	-4.006		-0.039881		-0.244		-0.246		-1.477		-0.065		-0.548		-0.38
0.68333	-4.006		-0.0394048		-0.242		-0.244		-1.477		-0.065		-0.546		-0.379
0.69167	-4.006		-0.0391667		-0.24		-0.241		-1.477		-0.064		-0.544		-0.379
0.7	-4.005		-0.0390476		-0.24		-0.239		-1.475		-0.065		-0.543		-0.38
0.70833	-4.003		-0.0386905		-0.24		-0.237		-1.472		-0.066		-0.543		-0.38
0.71667	-4.002		-0.0384524		-0.238		-0.236		-1.472		-0.066		-0.542		-0.381
0.725	-4.002		-0.0382143		-0.239		-0.233		-1.472		-0.066		-0.54		-0.38
0.73333	-4.002		-0.0379762		-0.24		-0.231		-1.47		-0.066		-0.537		-0.377
0.74167	-4		-0.0375		-0.239		-0.229		-1.468		-0.067		-0.535		-0.375
0.75	-3.999		-0.0372619		-0.24		-0.226		-1.467		-0.066		-0.533		-0.375
0.75833	-3.999		-0.0371429		-0.239		-0.223		-1.466		-0.063		-0.531		-0.376
0.76667	-3.997		-0.0369048		-0.239		-0.223		-1.464		-0.06		-0.53		-0.376
0.775	-3.997		-0.0366667		-0.241		-0.221		-1.463		-0.058		-0.527		-0.377
0.78333	-3.995		-0.0365476		-0.242		-0.219		-1.461		-0.056		-0.524		-0.377
0.79167	-3.994		-0.0364286		-0.241		-0.216		-1.459		-0.054		-0.521		-0.377
0.8	-3.992		-0.0361905		-0.243		-0.211		-1.458		-0.052		-0.519		-0.376
0.80833	-3.991		-0.0359524		-0.244		-0.207		-1.457		-0.052		-0.517		-0.376
0.81667	-3.99		-0.0359524		-0.243		-0.205		-1.456		-0.053		-0.515		-0.376
0.825	-3.989		-0.0357143		-0.243		-0.202		-1.455		-0.054		-0.515		-0.374
0.83333	-3.988		-0.0354762		-0.243		-0.198		-1.454		-0.052		-0.515		-0.373
0.84167	-3.985		-0.0352381		-0.243		-0.199		-1.452		-0.049		-0.515		-0.372
0.85	-3.983		-0.034881		-0.246		-0.197		-1.45		-0.047		-0.514		-0.372
0.85833	-3.982		-0.0347619		-0.247		-0.194		-1.447		-0.047		-0.512		-0.372
0.86667	-3.981		-0.0347619		-0.247		-0.192		-1.445		-0.046		-0.509		-0.371
0.875	-3.98		-0.034881		-0.248		-0.19		-1.444		-0.044		-0.507		-0.371
0.88333	-3.979		-0.034881		-0.247		-0.188		-1.444		-0.043		-0.507		-0.371
0.89167	-3.978		-0.034881		-0.245		-0.186		-1.444		-0.041		-0.507		-0.371
0.9	-3.976		-0.0347619		-0.244		-0.184		-1.445		-0.041		-0.505		-0.372
0.90833	-3.974		-0.0346429		-0.244		-0.183		-1.444		-0.042		-0.504		-0.371
0.91667	-3.973		-0.0345238		-0.245		-0.18		-1.444		-0.042		-0.504		-0.369
0.925	-3.972		-0.0342857		-0.245		-0.176		-1.442		-0.04		-0.503		-0.367
0.93333	-3.972		-0.0340476		-0.245		-0.174		-1.44		-0.039		-0.502		-0.366
0.94167	-3.97		-0.0341667		-0.245		-0.172		-1.438		-0.037		-0.502		-0.365
0.95	-3.968		-0.0340476		-0.246		-0.172		-1.436		-0.036		-0.501		-0.365
0.95833	-3.966		-0.0339286		-0.246		-0.174		-1.434		-0.037		-0.501		-0.365
0.96667	-3.965		-0.0339286		-0.245		-0.174		-1.432		-0.036		-0.5		-0.363
0.975	-3.966		-0.0339286		-0.245		-0.175		-1.431		-0.035		-0.499		-0.363
0.98333	-3.967		-0.0339286		-0.243		-0.177		-1.428		-0.033		-0.497		-0.363
0.99167	-3.967		-0.0336905		-0.242		-0.176		-1.426		-0.032		-0.495		-0.364
1	-3.966		-0.0336905		-0.241		-0.175		-1.426		-0.031		-0.494		-0.364
1.00833	-3.966		-0.0336905		-0.239		-0.177		-1.426		-0.031		-0.492		-0.363
1.01667	-3.965		-0.0334524		-0.239		-0.176		-1.425		-0.031		-0.492		-0.362
1.025	-3.963		-0.0334524		-0.238		-0.178		-1.424		-0.031		-0.491		-0.361
1.03333	-3.963		-0.0333333		-0.236		-0.181		-1.422		-0.031		-0.49		-0.359
1.04167	-3.962		-0.0334524		-0.235		-0.182		-1.419		-0.03		-0.49		-0.358
1.05	-3.961		-0.0334524		-0.232		-0.183		-1.417		-0.029		-0.49		-0.357
1.05833	-3.959		-0.0334524		-0.229		-0.185		-1.416		-0.028		-0.491		-0.357
1.06667	-3.96		-0.0334524		-0.228		-0.184		-1.416		-0.028		-0.492		-0.358
1.075	-3.96		-0.0336905		-0.226		-0.187		-1.415		-0.027		-0.491		-0.36
1.08333	-3.96		-0.0335714		-0.223		-0.189		-1.414		-0.027		-0.489		-0.363
1.09167	-3.959		-0.0336905		-0.222		-0.19		-1.413		-0.025		-0.486		-0.363
1.1	-3.957		-0.0341667		-0.219		-0.193		-1.412		-0.023		-0.484		-0.363
1.10833	-3.956		-0.0340476		-0.217		-0.195		-1.409		-0.023		-0.482		-0.364
1.11667	-3.957		-0.0341667		-0.216		-0.196		-1.407		-0.023		-0.482		-0.362
1.125	-3.957		-0.0344048		-0.214		-0.198		-1.406		-0.024		-0.482		-0.364
1.13333	-3.956		-0.0342857		-0.211		-0.2		-1.404		-0.024		-0.48		-0.365
1.14167	-3.956		-0.0344048		-0.211		-0.2		-1.403		-0.023		-0.48		-0.365
1.15	-3.957		-0.0346429		-0.21		-0.201		-1.403		-0.022		-0.481		-0.365
1.15833	-3.957		-0.0346429		-0.209		-0.202		-1.402		-0.023		-0.48		-0.364
1.16667	-3.956		-0.0347619		-0.208		-0.202		-1.401		-0.023		-0.479		-0.363
1.175	-3.955		-0.035		-0.205		-0.201		-1.4		-0.021		-0.479		-0.363
1.18333	-3.954		-0.035119		-0.2		-0.199		-1.399		-0.02		-0.479		-0.363
1.19167	-3.953		-0.0352381		-0.197		-0.197		-1.398		-0.018		-0.479		-0.363
1.2	-3.953		-0.0354762		-0.195		-0.197		-1.397		-0.016		-0.479		-0.363
1.20833	-3.953		-0.0353571		-0.193		-0.195		-1.396		-0.015		-0.479		-0.364
1.21667	-3.953		-0.0352381		-0.193		-0.195		-1.396		-0.013		-0.479		-0.363
1.225	-3.954		-0.0353571		-0.19		-0.194		-1.396		-0.014		-0.48		-0.364
1.23333	-3.954		-0.0352381		-0.188		-0.192		-1.395		-0.015		-0.48		-0.363
1.24167	-3.953		-0.0353571		-0.186		-0.191		-1.394		-0.016		-0.478		-0.363
1.25	-3.952		-0.0355952		-0.184		-0.187		-1.395		-0.015		-0.478		-0.364
1.25833	-3.95		-0.0354762		-0.181		-0.183		-1.395		-0.014		-0.477		-0.366
1.26667	-3.948		-0.0353571		-0.18		-0.18		-1.394		-0.012		-0.476		-0.364
1.275	-3.946		-0.0353571		-0.178		-0.176		-1.395		-0.011		-0.474		-0.362
1.28333	-3.946		-0.0352381		-0.177		-0.171		-1.396		-0.011		-0.471		-0.362
1.29167	-3.945		-0.035119		-0.175		-0.169		-1.395		-0.011		-0.47		-0.365
1.3	-3.946		-0.0352381		-0.174		-0.166		-1.396		-0.011		-0.47		-0.368
1.30833	-3.946		-0.035119		-0.173		-0.161		-1.396		-0.012		-0.47		-0.369
1.31667	-3.944		-0.035119		-0.172		-0.16		-1.395		-0.012		-0.471		-0.37
1.325	-3.945		-0.035119		-0.17		-0.158		-1.394		-0.011		-0.471		-0.37
1.33333	-3.945		-0.035		-0.168		-0.155		-1.394		-0.009		-0.471		-0.37
1.34167	-3.945		-0.034881		-0.167		-0.152		-1.394		-0.007		-0.47		-0.369
1.35	-3.945		-0.0347619		-0.165		-0.149		-1.393		-0.007		-0.472		-0.369
1.35833	-3.945		-0.0346429		-0.164		-0.145		-1.393		-0.006		-0.474		-0.37
1.36667	-3.944		-0.0346429		-0.162		-0.143		-1.393		-0.007		-0.474		-0.371
1.375	-3.944		-0.0345238		-0.161		-0.141		-1.393		-0.008		-0.474		-0.373
1.38333	-3.944		-0.0344048		-0.161		-0.139		-1.393		-0.009		-0.473		-0.375
1.39167	-3.944		-0.0345238		-0.16		-0.137		-1.394		-0.009		-0.47		-0.377
1.4	-3.943		-0.0344048		-0.16		-0.136		-1.394		-0.007		-0.468		-0.377
1.40833	-3.942		-0.0342857		-0.162		-0.135		-1.393		-0.008		-0.468		-0.377
1.41667	-3.941		-0.0341667		-0.163		-0.135		-1.393		-0.009		-0.468		-0.378
1.425	-3.94		-0.0342857		-0.164		-0.135		-1.393		-0.008		-0.469		-0.38
1.43333	-3.939		-0.0341667		-0.166		-0.136		-1.392		-0.005		-0.468		-0.381
1.44167	-3.938		-0.0340476		-0.166		-0.136		-1.392		-0.002		-0.466		-0.382
1.45	-3.937		-0.0340476		-0.166		-0.135		-1.393		-0.002		-0.466		-0.383
1.45833	-3.936		-0.0339286		-0.166		-0.134		-1.393		-0.001		-0.465		-0.383
1.46667	-3.935		-0.0338095		-0.164		-0.132		-1.393		0		-0.465		-0.384
1.475	-3.933		-0.0338095		-0.165		-0.131		-1.392		0.001		-0.464		-0.385
1.48333	-3.933		-0.0335714		-0.166		-0.132		-1.393		0.002		-0.464		-0.385
1.49167	-3.933		-0.0335714		-0.167		-0.132		-1.392		0.003		-0.462		-0.384
1.5	-3.931		-0.0336905		-0.169		-0.132		-1.394		0.004		-0.46		-0.384
1.50833	-3.929		-0.0335714		-0.172		-0.133		-1.393		0.005		-0.458		-0.384
1.51667	-3.929		-0.0332143		-0.171		-0.132		-1.392		0.006		-0.457		-0.384
1.525	-3.929		-0.0328571		-0.173		-0.132		-1.391		0.006		-0.455		-0.383
1.53333	-3.929		-0.032619		-0.175		-0.134		-1.391		0.005		-0.453		-0.382
1.54167	-3.93		-0.0325		-0.173		-0.133		-1.392		0.006		-0.452		-0.38
1.55	-3.932		-0.032381		-0.174		-0.134		-1.394		0.007		-0.453		-0.38
1.55833	-3.93		-0.0315476		-0.175		-0.136		-1.395		0.008		-0.452		-0.378
1.56667	-3.927		-0.0313095		-0.174		-0.136		-1.394		0.01		-0.452		-0.38
1.575	-3.926		-0.0313095		-0.174		-0.136		-1.393		0.01		-0.45		-0.382
1.58333	-3.924		-0.0308333		-0.173		-0.138		-1.391		0.01		-0.447		-0.383
1.59167	-3.923		-0.0303571		-0.172		-0.138		-1.391		0.011		-0.446		-0.384
1.6	-3.922		-0.0303571		-0.172		-0.139		-1.39		0.012		-0.446		-0.385
1.60833	-3.921		-0.030119		-0.174		-0.141		-1.389		0.014		-0.446		-0.384
1.61667	-3.92		-0.0297619		-0.173		-0.142		-1.389		0.015		-0.445		-0.382
1.625	-3.919		-0.029881		-0.172		-0.142		-1.389		0.016		-0.441		-0.382
1.63333	-3.918		-0.0295238		-0.171		-0.143		-1.388		0.016		-0.437		-0.384
1.64167	-3.917		-0.0289286		-0.172		-0.143		-1.386		0.017		-0.436		-0.385
1.65	-3.916		-0.0284524		-0.173		-0.143		-1.385		0.017		-0.434		-0.384
1.65833	-3.915		-0.0279762		-0.172		-0.142		-1.384		0.018		-0.433		-0.383
1.66667	-3.914		-0.027381		-0.171		-0.141		-1.383		0.021		-0.433		-0.383
1.675	-3.911		-0.027381		-0.169		-0.14		-1.382		0.021		-0.432		-0.382
1.68333	-3.911		-0.0271429		-0.168		-0.14		-1.381		0.021		-0.431		-0.38
1.69167	-3.911		-0.0266667		-0.168		-0.14		-1.381		0.021		-0.428		-0.378
1.7	-3.909		-0.0266667		-0.169		-0.14		-1.38		0.022		-0.425		-0.376
1.70833	-3.909		-0.0263095		-0.169		-0.14		-1.38		0.023		-0.423		-0.375
1.71667	-3.909		-0.0255952		-0.167		-0.139		-1.379		0.023		-0.421		-0.374
1.725	-3.908		-0.0253571		-0.165		-0.138		-1.379		0.024		-0.421		-0.372
1.73333	-3.906		-0.0252381		-0.163		-0.134		-1.379		0.024		-0.42		-0.371
1.74167	-3.905		-0.0252381		-0.161		-0.132		-1.379		0.025		-0.419		-0.371
1.75	-3.905		-0.0252381		-0.159		-0.131		-1.377		0.027		-0.418		-0.371
1.75833	-3.904		-0.025119		-0.156		-0.127		-1.375		0.029		-0.419		-0.371
1.76667	-3.903		-0.0247619		-0.156		-0.124		-1.373		0.031		-0.419		-0.369
1.775	-3.902		-0.0246429		-0.155		-0.121		-1.372		0.033		-0.418		-0.37
1.78333	-3.9		-0.0244048		-0.154		-0.116		-1.372		0.034		-0.417		-0.37
1.79167	-3.897		-0.0241667		-0.153		-0.115		-1.37		0.034		-0.413		-0.369
1.8	-3.896		-0.0241667		-0.152		-0.114		-1.369		0.033		-0.41		-0.368
1.80833	-3.894		-0.0240476		-0.15		-0.11		-1.369		0.034		-0.407		-0.368
1.81667	-3.89		-0.0239286		-0.148		-0.108		-1.369		0.034		-0.405		-0.368
1.825	-3.89		-0.0238095		-0.146		-0.105		-1.368		0.034		-0.405		-0.367
1.83333	-3.89		-0.0239286		-0.145		-0.102		-1.368		0.035		-0.406		-0.367
1.84167	-3.89		-0.0239286		-0.145		-0.101		-1.368		0.037		-0.404		-0.367
1.85	-3.89		-0.0240476		-0.144		-0.098		-1.369		0.04		-0.401		-0.367
1.85833	-3.887		-0.0241667		-0.142		-0.093		-1.369		0.04		-0.399		-0.367
1.86667	-3.884		-0.0242857		-0.143		-0.091		-1.368		0.041		-0.396		-0.367
1.875	-3.885		-0.0241667		-0.143		-0.087		-1.365		0.042		-0.394		-0.366
1.88333	-3.886		-0.0240476		-0.14		-0.082		-1.363		0.044		-0.391		-0.365
1.89167	-3.885		-0.0240476		-0.139		-0.08		-1.362		0.046		-0.389		-0.366
1.9	-3.885		-0.0241667		-0.138		-0.078		-1.36		0.048		-0.389		-0.366
1.90833	-3.885		-0.0242857		-0.136		-0.076		-1.36		0.049		-0.387		-0.365
1.91667	-3.885		-0.0244048		-0.135		-0.075		-1.359		0.049		-0.384		-0.363
1.925	-3.883		-0.0242857		-0.134		-0.073		-1.358		0.05		-0.382		-0.363
1.93333	-3.883		-0.0245238		-0.132		-0.074		-1.358		0.05		-0.38		-0.363
1.94167	-3.882		-0.0247619		-0.132		-0.072		-1.357		0.049		-0.379		-0.364
1.95	-3.881		-0.0246429		-0.132		-0.072		-1.356		0.049		-0.378		-0.365
1.95833	-3.879		-0.0247619		-0.129		-0.073		-1.354		0.05		-0.376		-0.365
1.96667	-3.878		-0.025		-0.13		-0.072		-1.353		0.051		-0.375		-0.364
1.975	-3.879		-0.025		-0.131		-0.072		-1.353		0.052		-0.374		-0.365
1.98333	-3.88		-0.025		-0.129		-0.074		-1.353		0.054		-0.372		-0.364
1.99167	-3.88		-0.0253571		-0.129		-0.074		-1.352		0.055		-0.371		-0.365
2	-3.879		-0.0253571		-0.128		-0.072		-1.352		0.056		-0.368		-0.366
2.00833	-3.877		-0.0254762		-0.125		-0.074		-1.351		0.056		-0.367		-0.365
2.01667	-3.875		-0.0255952		-0.124		-0.074		-1.349		0.058		-0.365		-0.365
2.025	-3.874		-0.0255952		-0.124		-0.074		-1.346		0.059		-0.363		-0.366
2.03333	-3.874		-0.0257143		-0.122		-0.076		-1.346		0.059		-0.363		-0.365
2.04167	-3.873		-0.0259524		-0.123		-0.078		-1.347		0.06		-0.361		-0.364
2.05	-3.874		-0.0259524		-0.124		-0.079		-1.347		0.06		-0.36		-0.365
2.05833	-3.874		-0.0259524		-0.122		-0.084		-1.347		0.061		-0.359		-0.366
2.06667	-3.875		-0.0261905		-0.122		-0.086		-1.347		0.062		-0.358		-0.366
2.075	-3.874		-0.0260714		-0.122		-0.087		-1.345		0.062		-0.357		-0.365
2.08333	-3.874		-0.0261905		-0.12		-0.091		-1.344		0.062		-0.356		-0.365
2.09167	-3.874		-0.0263095		-0.12		-0.093		-1.343		0.062		-0.356		-0.363
2.1	-3.874		-0.0264286		-0.121		-0.094		-1.343		0.062		-0.356		-0.362
2.10833	-3.871		-0.0265476		-0.121		-0.096		-1.344		0.063		-0.355		-0.361
2.11667	-3.87		-0.0266667		-0.123		-0.097		-1.343		0.065		-0.352		-0.362
2.125	-3.87		-0.0266667		-0.125		-0.098		-1.341		0.065		-0.35		-0.363
2.13333	-3.87		-0.0264286		-0.124		-0.101		-1.342		0.066		-0.346		-0.364
2.14167	-3.87		-0.0264286		-0.124		-0.104		-1.342		0.065		-0.34		-0.363
2.15	-3.871		-0.0261905		-0.124		-0.104		-1.34		0.064		-0.336		-0.362
2.15833	-3.87		-0.0260714		-0.124		-0.103		-1.34		0.064		-0.331		-0.36
2.16667	-3.871		-0.0263095		-0.125		-0.103		-1.34		0.065		-0.325		-0.357
2.175	-3.871		-0.0265476		-0.125		-0.104		-1.34		0.067		-0.317		-0.351
2.18333	-3.871		-0.0264286		-0.125		-0.104		-1.34		0.071		-0.308		-0.346
2.19167	-3.87		-0.0264286		-0.125		-0.105		-1.34		0.073		-0.297		-0.339
2.2	-3.869		-0.0264286		-0.124		-0.103		-1.34		0.076		-0.287		-0.333
2.20833	-3.868		-0.0263095		-0.123		-0.101		-1.339		0.079		-0.276		-0.326
2.21667	-3.867		-0.0261905		-0.122		-0.1		-1.337		0.084		-0.264		-0.319
2.225	-3.866		-0.0261905		-0.123		-0.1		-1.338		0.09		-0.249		-0.312
2.23333	-3.865		-0.0259524		-0.123		-0.097		-1.338		0.098		-0.232		-0.303
2.24167	-3.866		-0.0257143		-0.122		-0.096		-1.339		0.107		-0.209		-0.295
2.25	-3.866		-0.0257143		-0.121		-0.094		-1.338		0.114		-0.175		-0.286
2.25833	-3.867		-0.0254762		-0.12		-0.091		-1.338		0.12		-0.122		-0.279
2.26667	-3.868		-0.0253571		-0.119		-0.09		-1.339		0.127		-0.042		-0.271
2.275	-3.867		-0.0252381		-0.119		-0.088		-1.338		0.134		0.067		-0.262
2.28333	-3.864		-0.025119		-0.119		-0.083		-1.337		0.14		0.2		-0.252
2.29167	-3.863		-0.0247619		-0.119		-0.081		-1.336		0.147		0.347		-0.24
2.3	-3.863		-0.0247619		-0.117		-0.079		-1.334		0.152		0.49		-0.218
2.30833	-3.864		-0.024881		-0.117		-0.076		-1.331		0.156		0.611		-0.185
2.31667	-3.866		-0.0247619		-0.114		-0.075		-1.328		0.162		0.692		-0.136
2.325	-3.867		-0.024881		-0.113		-0.074		-1.328		0.169		0.724		-0.075
2.33333	-3.867		-0.0247619		-0.114		-0.069		-1.329		0.174		0.709		-0.012
2.34167	-3.866		-0.0244048		-0.113		-0.066		-1.33		0.179		0.661		0.04
2.35	-3.865		-0.0242857		-0.112		-0.064		-1.331		0.186		0.602		0.074
2.35833	-3.865		-0.0241667		-0.113		-0.06		-1.332		0.195		0.548		0.095
2.36667	-3.864		-0.0239286		-0.111		-0.058		-1.331		0.208		0.508		0.112
2.375	-3.862		-0.0238095		-0.11		-0.056		-1.329		0.227		0.48		0.129
2.38333	-3.86		-0.0238095		-0.109		-0.053		-1.326		0.256		0.461		0.145
2.39167	-3.86		-0.0238095		-0.107		-0.052		-1.326		0.295		0.441		0.161
2.4	-3.859		-0.0239286		-0.107		-0.05		-1.326		0.348		0.426		0.176
2.40833	-3.859		-0.0239286		-0.108		-0.048		-1.325		0.416		0.419		0.187
2.41667	-3.858		-0.0235714		-0.107		-0.047		-1.324		0.499		0.419		0.193
2.425	-3.857		-0.0234524		-0.103		-0.047		-1.323		0.596		0.425		0.189
2.43333	-3.857		-0.0233333		-0.101		-0.047		-1.321		0.697		0.433		0.169
2.44167	-3.857		-0.0232143		-0.097		-0.044		-1.32		0.797		0.433		0.129
2.45	-3.858		-0.0234524		-0.096		-0.042		-1.32		0.889		0.42		0.068
2.45833	-3.858		-0.0233333		-0.099		-0.041		-1.318		0.974		0.393		-0.014
2.46667	-3.859		-0.0229762		-0.096		-0.039		-1.316		1.057		0.347		-0.112
2.475	-3.858		-0.0229762		-0.094		-0.037		-1.314		1.14		0.284		-0.22
2.48333	-3.857		-0.0229762		-0.094		-0.036		-1.312		1.219		0.211		-0.334
2.49167	-3.857		-0.022619		-0.092		-0.038		-1.31		1.282		0.132		-0.449
2.5	-3.856		-0.022619		-0.089		-0.04		-1.307		1.314		0.049		-0.559
2.50833	-3.854		-0.0228571		-0.089		-0.043		-1.304		1.299		-0.034		-0.664
2.51667	-3.85		-0.0228571		-0.086		-0.044		-1.302		1.233		-0.111		-0.761
2.525	-3.848		-0.0230952		-0.083		-0.043		-1.3		1.118		-0.179		-0.844
2.53333	-3.846		-0.0233333		-0.084		-0.043		-1.3		0.961		-0.238		-0.91
2.54167	-3.843		-0.0229762		-0.083		-0.044		-1.298		0.777		-0.283		-0.96
2.55	-3.841		-0.0230952		-0.081		-0.045		-1.296		0.578		-0.312		-1
2.55833	-3.838		-0.0232143		-0.083		-0.049		-1.293		0.377		-0.328		-1.025
2.56667	-3.835		-0.0229762		-0.083		-0.05		-1.29		0.181		-0.329		-1.035
2.575	-3.832		-0.0230952		-0.083		-0.051		-1.285		-0.001		-0.318		-1.031
2.58333	-3.829		-0.0230952		-0.083		-0.054		-1.281		-0.168		-0.291		-1.015
2.59167	-3.827		-0.0227381		-0.082		-0.057		-1.277		-0.317		-0.258		-0.989
2.6	-3.827		-0.0227381		-0.08		-0.059		-1.272		-0.447		-0.22		-0.951
2.60833	-3.826		-0.0227381		-0.078		-0.061		-1.269		-0.56		-0.176		-0.906
2.61667	-3.825		-0.0227381		-0.075		-0.061		-1.267		-0.657		-0.129		-0.856
2.625	-3.825		-0.022619		-0.072		-0.058		-1.263		-0.737		-0.082		-0.802
2.63333	-3.826		-0.022619		-0.071		-0.057		-1.256		-0.804		-0.039		-0.747
2.64167	-3.826		-0.0225		-0.067		-0.055		-1.252		-0.86		0.001		-0.692
2.65	-3.824		-0.022381		-0.057		-0.05		-1.246		-0.906		0.037		-0.639
2.65833	-3.824		-0.022381		-0.033		-0.045		-1.238		-0.944		0.065		-0.588
2.66667	-3.825		-0.0220238		0.011		-0.038		-1.229		-0.975		0.085		-0.543
2.675	-3.826		-0.0221429		0.075		-0.031		-1.219		-0.998		0.098		-0.505
2.68333	-3.826		-0.022381		0.155		-0.025		-1.205		-1.013		0.106		-0.472
2.69167	-3.827		-0.0220238		0.244		-0.018		-1.187		-1.018		0.111		-0.444
2.7	-3.827		-0.0220238		0.335		-0.009		-1.161		-1.011		0.114		-0.42
2.70833	-3.827		-0.0219048		0.422		0		-1.126		-0.992		0.11		-0.4
2.71667	-3.825		-0.0216667		0.491		0.008		-1.085		-0.956		0.103		-0.383
2.725	-3.822		-0.0216667		0.554		0.015		-1.042		-0.901		0.095		-0.37
2.73333	-3.82		-0.0217857		0.599		0.024		-0.998		-0.827		0.084		-0.359
2.74167	-3.817		-0.0216667		0.634		0.037		-0.958		-0.737		0.074		-0.35
2.75	-3.813		-0.0216667		0.665		0.056		-0.92		-0.639		0.065		-0.344
2.75833	-3.81		-0.0219048		0.697		0.085		-0.885		-0.537		0.054		-0.34
2.76667	-3.808		-0.0216667		0.736		0.119		-0.855		-0.436		0.044		-0.337
2.775	-3.805		-0.0217857		0.782		0.154		-0.827		-0.339		0.035		-0.335
2.78333	-3.804		-0.0217857		0.835		0.192		-0.802		-0.253		0.025		-0.333
2.79167	-3.802		-0.0217857		0.903		0.231		-0.779		-0.176		0.015		-0.33
2.8	-3.801		-0.0220238		0.986		0.27		-0.757		-0.11		0.004		-0.328
2.80833	-3.801		-0.0222619		1.077		0.308		-0.743		-0.052		-0.004		-0.326
2.81667	-3.798		-0.0222619		1.171		0.337		-0.744		-0.003		-0.012		-0.326
2.825	-3.797		-0.0222619		1.255		0.351		-0.773		0.038		-0.02		-0.326
2.83333	-3.796		-0.022381		1.32		0.35		-0.834		0.072		-0.028		-0.327
2.84167	-3.796		-0.0222619		1.355		0.337		-0.917		0.096		-0.032		-0.328
2.85	-3.794		-0.0221429		1.361		0.319		-1.008		0.114		-0.036		-0.33
2.85833	-3.792		-0.0221429		1.334		0.299		-1.088		0.129		-0.036		-0.331
2.86667	-3.792		-0.0217857		1.28		0.276		-1.147		0.14		-0.034		-0.332
2.875	-3.791		-0.0215476		1.203		0.241		-1.177		0.146		-0.027		-0.333
2.88333	-3.792		-0.0213095		1.107		0.193		-1.179		0.149		-0.013		-0.333
2.89167	-3.792		-0.0208333		1.002		0.127		-1.156		0.153		0.009		-0.332
2.9	-3.792		-0.0204762		0.896		0.044		-1.114		0.155		0.039		-0.332
2.90833	-3.794		-0.0204762		0.795		-0.048		-1.061		0.158		0.078		-0.333
2.91667	-3.797		-0.0204762		0.711		-0.145		-1.009		0.161		0.124		-0.336
2.925	-3.799		-0.0205952		0.651		-0.242		-0.966		0.163		0.175		-0.338
2.93333	-3.799		-0.0208333		0.615		-0.325		-0.944		0.164		0.228		-0.341
2.94167	-3.8		-0.0210714		0.606		-0.393		-0.947		0.165		0.281		-0.344
2.95	-3.803		-0.0211905		0.627		-0.445		-0.972		0.165		0.332		-0.344
2.95833	-3.805		-0.0211905		0.67		-0.477		-1.014		0.164		0.378		-0.342
2.96667	-3.806		-0.0210714		0.735		-0.489		-1.066		0.164		0.416		-0.342
2.975	-3.806		-0.0209524		0.813		-0.486		-1.12		0.163		0.443		-0.345
2.98333	-3.808		-0.0209524		0.892		-0.468		-1.17		0.162		0.458		-0.346
2.99167	-3.81		-0.0210714		0.972		-0.441		-1.208		0.161		0.463		-0.347
3	-3.813		-0.0211905		1.049		-0.406		-1.232		0.161		0.457		-0.348
3.00833	-3.816		-0.0211905		1.115		-0.365		-1.24		0.161		0.443		-0.35
3.01667	-3.816		-0.0213095		1.163		-0.319		-1.235		0.16		0.422		-0.353
3.025	-3.816		-0.0216667		1.198		-0.276		-1.215		0.158		0.399		-0.357
3.03333	-3.816		-0.0217857		1.213		-0.233		-1.184		0.154		0.374		-0.362
3.04167	-3.818		-0.0219048		1.207		-0.194		-1.145		0.148		0.351		-0.367
3.05	-3.823		-0.0219048		1.186		-0.161		-1.103		0.143		0.331		-0.372
3.05833	-3.827		-0.0220238		1.143		-0.129		-1.061		0.137		0.311		-0.376
3.06667	-3.831		-0.0221429		1.084		-0.102		-1.028		0.129		0.291		-0.379
3.075	-3.836		-0.022381		1.014		-0.082		-1.001		0.124		0.275		-0.38
3.08333	-3.839		-0.0225		0.933		-0.065		-0.984		0.122		0.261		-0.377
3.09167	-3.839		-0.0227381		0.843		-0.052		-0.978		0.124		0.249		-0.374
3.1	-3.834		-0.0227381		0.753		-0.042		-0.981		0.131		0.24		-0.369
3.10833	-3.823		-0.022619		0.663		-0.032		-0.989		0.14		0.236		-0.363
3.11667	-3.808		-0.0225		0.571		-0.024		-1.003		0.151		0.235		-0.358
3.125	-3.79		-0.022619		0.488		-0.02		-1.02		0.164		0.242		-0.356
3.13333	-3.773		-0.0227381		0.412		-0.018		-1.038		0.175		0.252		-0.354
3.14167	-3.755		-0.0232143		0.341		-0.017		-1.059		0.186		0.263		-0.35
3.15	-3.741		-0.0233333		0.282		-0.015		-1.08		0.195		0.28		-0.348
3.15833	-3.729		-0.0234524		0.228		-0.011		-1.101		0.201		0.3		-0.348
3.16667	-3.721		-0.0238095		0.18		-0.003		-1.121		0.206		0.323		-0.348
3.175	-3.72		-0.0239286		0.14		0.006		-1.136		0.21		0.348		-0.346
3.18333	-3.721		-0.0240476		0.103		0.018		-1.147		0.21		0.375		-0.343
3.19167	-3.725		-0.0246429		0.076		0.033		-1.155		0.209		0.405		-0.343
3.2	-3.732		-0.025		0.054		0.05		-1.157		0.205		0.436		-0.343
3.20833	-3.739		-0.025		0.039		0.069		-1.155		0.201		0.465		-0.344
3.21667	-3.745		-0.0253571		0.022		0.087		-1.15		0.196		0.493		-0.342
3.225	-3.751		-0.0255952		0.005		0.106		-1.141		0.191		0.517		-0.34
3.23333	-3.759		-0.0257143		-0.003		0.125		-1.128		0.187		0.536		-0.337
3.24167	-3.766		-0.0261905		-0.013		0.141		-1.109		0.181		0.553		-0.332
3.25	-3.773		-0.0261905		-0.02		0.154		-1.087		0.177		0.568		-0.324
3.25833	-3.78		-0.0263095		-0.024		0.162		-1.063		0.173		0.583		-0.315
3.26667	-3.786		-0.0265476		-0.03		0.166		-1.039		0.168		0.595		-0.304
3.275	-3.792		-0.0267857		-0.037		0.167		-1.015		0.165		0.608		-0.292
3.28333	-3.798		-0.0267857		-0.041		0.166		-0.993		0.162		0.625		-0.281
3.29167	-3.804		-0.0270238		-0.043		0.164		-0.973		0.158		0.646		-0.273
3.3	-3.81		-0.0271429		-0.046		0.158		-0.955		0.154		0.673		-0.264
3.30833	-3.814		-0.0272619		-0.049		0.152		-0.94		0.15		0.706		-0.256
3.31667	-3.817		-0.0278571		-0.052		0.144		-0.928		0.146		0.743		-0.249
3.325	-3.821		-0.0279762		-0.056		0.134		-0.919		0.141		0.782		-0.246
3.33333	-3.825		-0.0279762		-0.057		0.125		-0.911		0.137		0.826		-0.246
3.34167	-3.829		-0.0283333		-0.058		0.117		-0.905		0.135		0.871		-0.247
3.35	-3.833		-0.0286905		-0.061		0.106		-0.901		0.132		0.914		-0.25
3.35833	-3.837		-0.0285714		-0.065		0.097		-0.9		0.131		0.953		-0.254
3.36667	-3.839		-0.0289286		-0.069		0.088		-0.898		0.13		0.987		-0.259
3.375	-3.84		-0.0297619		-0.075		0.079		-0.896		0.13		1.015		-0.264
3.38333	-3.841		-0.0308333		-0.082		0.071		-0.897		0.129		1.037		-0.268
3.39167	-3.843		-0.0317857		-0.091		0.068		-0.9		0.126		1.053		-0.272
3.4	-3.845		-0.0328571		-0.1		0.062		-0.906		0.123		1.065		-0.277
3.40833	-3.846		-0.0336905		-0.11		0.057		-0.912		0.121		1.07		-0.282
3.41667	-3.845		-0.0344048		-0.116		0.053		-0.918		0.119		1.07		-0.289
3.425	-3.846		-0.0346429		-0.117		0.05		-0.925		0.118		1.063		-0.296
3.43333	-3.846		-0.0344048		-0.114		0.053		-0.929		0.116		1.05		-0.301
3.44167	-3.846		-0.0335714		-0.108		0.059		-0.929		0.117		1.035		-0.306
3.45	-3.846		-0.0321429		-0.102		0.064		-0.924		0.118		1.016		-0.311
3.45833	-3.847		-0.0305952		-0.093		0.072		-0.911		0.117		0.992		-0.314
3.46667	-3.848		-0.0291667		-0.082		0.081		-0.886		0.114		0.964		-0.319
3.475	-3.848		-0.0278571		-0.075		0.084		-0.851		0.111		0.934		-0.323
3.48333	-3.848		-0.0267857		-0.068		0.085		-0.809		0.109		0.901		-0.327
3.49167	-3.849		-0.0259524		-0.064		0.086		-0.763		0.109		0.864		-0.331
3.5	-3.849		-0.0252381		-0.065		0.081		-0.716		0.108		0.826		-0.336
3.50833	-3.849		-0.0247619		-0.065		0.075		-0.674		0.107		0.787		-0.34
3.51667	-3.848		-0.0240476		-0.067		0.068		-0.638		0.105		0.745		-0.343
3.525	-3.849		-0.0238095		-0.072		0.056		-0.612		0.104		0.703		-0.344
3.53333	-3.85		-0.0241667		-0.076		0.043		-0.599		0.103		0.66		-0.344
3.54167	-3.853		-0.0242857		-0.078		0.032		-0.598		0.103		0.615		-0.345
3.55	-3.854		-0.0244048		-0.083		0.022		-0.607		0.103		0.572		-0.348
3.55833	-3.853		-0.0246429		-0.088		0.013		-0.625		0.102		0.531		-0.349
3.56667	-3.851		-0.0245238		-0.094		0.005		-0.649		0.1		0.491		-0.351
3.575	-3.848		-0.0242857		-0.1		-0.003		-0.678		0.099		0.452		-0.354
3.58333	-3.845		-0.0244048		-0.105		-0.011		-0.712		0.098		0.415		-0.357
3.59167	-3.843		-0.0241667		-0.107		-0.018		-0.748		0.097		0.379		-0.358
3.6	-3.84		-0.0241667		-0.109		-0.025		-0.785		0.097		0.342		-0.356
3.60833	-3.834		-0.0244048		-0.111		-0.03		-0.821		0.097		0.309		-0.354
3.61667	-3.829		-0.0245238		-0.112		-0.034		-0.857		0.097		0.278		-0.355
3.625	-3.823		-0.0247619		-0.115		-0.039		-0.891		0.098		0.25		-0.357
3.63333	-3.816		-0.024881		-0.118		-0.045		-0.921		0.101		0.225		-0.356
3.64167	-3.81		-0.024881		-0.119		-0.048		-0.947		0.105		0.201		-0.355
3.65	-3.807		-0.0247619		-0.121		-0.051		-0.969		0.112		0.179		-0.354
3.65833	-3.804		-0.024881		-0.122		-0.053		-0.988		0.119		0.16		-0.355
3.66667	-3.802		-0.025		-0.122		-0.055		-1.004		0.129		0.144		-0.354
3.675	-3.8		-0.025		-0.123		-0.057		-1.018		0.143		0.132		-0.352
3.68333	-3.799		-0.025119		-0.124		-0.058		-1.029		0.162		0.124		-0.35
3.69167	-3.798		-0.0252381		-0.124		-0.058		-1.039		0.18		0.122		-0.346
3.7	-3.799		-0.0253571		-0.126		-0.057		-1.049		0.199		0.122		-0.341
3.70833	-3.798		-0.0255952		-0.126		-0.058		-1.06		0.219		0.124		-0.333
3.71667	-3.799		-0.0258333		-0.123		-0.061		-1.068		0.237		0.125		-0.322
3.725	-3.804		-0.0258333		-0.125		-0.062		-1.076		0.249		0.131		-0.309
3.73333	-3.814		-0.0257143		-0.128		-0.063		-1.08		0.249		0.137		-0.294
3.74167	-3.829		-0.0258333		-0.129		-0.066		-1.083		0.233		0.139		-0.278
3.75	-3.848		-0.0260714		-0.13		-0.067		-1.086		0.202		0.137		-0.26
3.75833	-3.867		-0.0261905		-0.13		-0.069		-1.087		0.159		0.131		-0.241
3.76667	-3.886		-0.0265476		-0.131		-0.071		-1.088		0.106		0.119		-0.224
3.775	-3.903		-0.0270238		-0.133		-0.07		-1.087		0.052		0.098		-0.21
3.78333	-3.916		-0.027381		-0.133		-0.07		-1.088		0.003		0.067		-0.199
3.79167	-3.923		-0.0278571		-0.13		-0.073		-1.09		-0.033		0.028		-0.193
3.8	-3.925		-0.0282143		-0.13		-0.073		-1.09		-0.057		-0.017		-0.193
3.80833	-3.923		-0.0283333		-0.128		-0.073		-1.088		-0.068		-0.06		-0.198
3.81667	-3.915		-0.0286905		-0.127		-0.075		-1.085		-0.069		-0.099		-0.211
3.825	-3.906		-0.0288095		-0.128		-0.074		-1.081		-0.062		-0.129		-0.234
3.83333	-3.895		-0.0288095		-0.127		-0.073		-1.079		-0.049		-0.15		-0.268
3.84167	-3.884		-0.0289286		-0.125		-0.073		-1.078		-0.033		-0.16		-0.309
3.85	-3.874		-0.0292857		-0.124		-0.071		-1.08		-0.017		-0.159		-0.353
3.85833	-3.867		-0.0295238		-0.122		-0.068		-1.082		0		-0.144		-0.395
3.86667	-3.859		-0.030119		-0.119		-0.068		-1.082		0.016		-0.116		-0.432
3.875	-3.851		-0.0305952		-0.12		-0.064		-1.083		0.031		-0.078		-0.463
3.88333	-3.844		-0.0307143		-0.12		-0.061		-1.086		0.045		-0.031		-0.486
3.89167	-3.841		-0.0309524		-0.119		-0.059		-1.091		0.056		0.024		-0.501
3.9	-3.839		-0.0314286		-0.121		-0.057		-1.096		0.064		0.082		-0.508
3.90833	-3.838		-0.0313095		-0.123		-0.055		-1.102		0.071		0.138		-0.511
3.91667	-3.837		-0.0316667		-0.125		-0.057		-1.108		0.076		0.19		-0.51
3.925	-3.836		-0.0319048		-0.13		-0.059		-1.114		0.08		0.23		-0.508
3.93333	-3.835		-0.0320238		-0.13		-0.061		-1.118		0.084		0.258		-0.503
3.94167	-3.835		-0.032381		-0.131		-0.064		-1.123		0.084		0.273		-0.498
3.95	-3.837		-0.032619		-0.134		-0.067		-1.131		0.083		0.277		-0.49
3.95833	-3.841		-0.032619		-0.136		-0.07		-1.138		0.081		0.273		-0.48
3.96667	-3.843		-0.0328571		-0.136		-0.073		-1.146		0.08		0.26		-0.467
3.975	-3.845		-0.0330952		-0.137		-0.076		-1.152		0.079		0.242		-0.456
3.98333	-3.847		-0.0329762		-0.137		-0.078		-1.158		0.078		0.22		-0.443
3.99167	-3.848		-0.032619		-0.133		-0.078		-1.162		0.077		0.197		-0.428
4	-3.849		-0.0321429		-0.126		-0.075		-1.167		0.076		0.172		-0.412
4.00833	-3.851		-0.0313095		-0.113		-0.067		-1.17		0.075		0.147		-0.395
4.01667	-3.852		-0.0304762		-0.094		-0.052		-1.174		0.073		0.122		-0.379
4.025	-3.852		-0.0290476		-0.071		-0.031		-1.179		0.071		0.097		-0.366
4.03333	-3.848		-0.0272619		-0.042		-0.002		-1.183		0.07		0.072		-0.356
4.04167	-3.844		-0.0259524		-0.01		0.031		-1.186		0.068		0.047		-0.349
4.05	-3.84		-0.0253571		0.017		0.065		-1.189		0.067		0.025		-0.345
4.05833	-3.839		-0.0254762		0.039		0.097		-1.19		0.065		0.006		-0.342
4.06667	-3.837		-0.0267857		0.048		0.122		-1.19		0.062		-0.012		-0.341
4.075	-3.833		-0.0294048		0.04		0.131		-1.186		0.061		-0.03		-0.342
4.08333	-3.829		-0.0327381		0.013		0.119		-1.18		0.06		-0.044		-0.342
4.09167	-3.825		-0.0366667		-0.031		0.084		-1.169		0.06		-0.056		-0.342
4.1	-3.822		-0.0403571		-0.089		0.027		-1.151		0.063		-0.064		-0.341
4.10833	-3.82		-0.0434524		-0.153		-0.046		-1.126		0.066		-0.068		-0.341
4.11667	-3.819		-0.0458333		-0.214		-0.123		-1.097		0.068		-0.064		-0.342
4.125	-3.818		-0.0472619		-0.266		-0.195		-1.063		0.069		-0.056		-0.345
4.13333	-3.819		-0.047381		-0.303		-0.251		-1.03		0.07		-0.042		-0.346
4.14167	-3.82		-0.0467857		-0.322		-0.286		-0.997		0.071		-0.021		-0.346
4.15	-3.823		-0.0453571		-0.326		-0.304		-0.97		0.074		0.007		-0.349
4.15833	-3.825		-0.0434524		-0.319		-0.303		-0.95		0.077		0.04		-0.351
4.16667	-3.829		-0.0415476		-0.306		-0.289		-0.937		0.078		0.076		-0.355
4.175	-3.834		-0.0397619		-0.285		-0.267		-0.925		0.079		0.113		-0.359
4.18333	-3.838		-0.0378571		-0.261		-0.243		-0.914		0.081		0.148		-0.362
4.19167	-3.843		-0.0365476		-0.238		-0.217		-0.91		0.081		0.177		-0.364
4.2	-3.847		-0.0355952		-0.219		-0.192		-0.923		0.081		0.2		-0.364
4.20833	-3.851		-0.0347619		-0.202		-0.17		-0.959		0.081		0.216		-0.366
4.21667	-3.855		-0.0344048		-0.188		-0.152		-1.017		0.081		0.226		-0.368
4.225	-3.859		-0.0341667		-0.178		-0.14		-1.086		0.08		0.228		-0.37
4.23333	-3.862		-0.0339286		-0.17		-0.132		-1.155		0.078		0.223		-0.371
4.24167	-3.863		-0.0339286		-0.166		-0.125		-1.213		0.076		0.212		-0.372
4.25	-3.864		-0.0340476		-0.163		-0.123		-1.256		0.074		0.199		-0.372
4.25833	-3.865		-0.0341667		-0.161		-0.123		-1.281		0.071		0.184		-0.371
4.26667	-3.866		-0.0344048		-0.16		-0.122		-1.29		0.07		0.166		-0.371
4.275	-3.867		-0.0346429		-0.162		-0.124		-1.289		0.069		0.147		-0.372
4.28333	-3.868		-0.035		-0.164		-0.128		-1.278		0.067		0.126		-0.372
4.29167	-3.866		-0.0353571		-0.166		-0.131		-1.264		0.065		0.105		-0.372
4.3	-3.861		-0.0355952		-0.168		-0.137		-1.25		0.062		0.085		-0.372
4.30833	-3.851		-0.0357143		-0.169		-0.143		-1.237		0.059		0.066		-0.372
4.31667	-3.835		-0.0358333		-0.17		-0.146		-1.226		0.056		0.048		-0.37
4.325	-3.814		-0.0359524		-0.173		-0.151		-1.217		0.054		0.03		-0.37
4.33333	-3.783		-0.0359524		-0.175		-0.155		-1.213		0.053		0.011		-0.371
4.34167	-3.739		-0.0364286		-0.176		-0.157		-1.211		0.05		-0.007		-0.373
4.35	-3.684		-0.0369048		-0.177		-0.16		-1.208		0.047		-0.024		-0.372
4.35833	-3.616		-0.0369048		-0.178		-0.163		-1.207		0.043		-0.04		-0.369
4.36667	-3.539		-0.0370238		-0.178		-0.165		-1.208		0.038		-0.055		-0.369
4.375	-3.454		-0.0371429		-0.182		-0.166		-1.208		0.033		-0.07		-0.37
4.38333	-3.364		-0.0371429		-0.185		-0.169		-1.208		0.028		-0.083		-0.372
4.39167	-3.27		-0.0372619		-0.186		-0.169		-1.206		0.021		-0.094		-0.373
4.4	-3.174		-0.037381		-0.187		-0.171		-1.206		0.013		-0.106		-0.374
4.40833	-3.084		-0.037619		-0.19		-0.172		-1.208		0.003		-0.118		-0.375
4.41667	-3.004		-0.0378571		-0.191		-0.171		-1.207		-0.005		-0.129		-0.374
4.425	-2.936		-0.0379762		-0.193		-0.171		-1.204		-0.012		-0.139		-0.374
4.43333	-2.88		-0.037619		-0.194		-0.173		-1.2		-0.018		-0.148		-0.374
4.44167	-2.836		-0.037381		-0.194		-0.174		-1.194		-0.024		-0.154		-0.374
4.45	-2.805		-0.0367857		-0.195		-0.176		-1.185		-0.027		-0.159		-0.374
4.45833	-2.786		-0.0353571		-0.195		-0.178		-1.175		-0.031		-0.164		-0.373
4.46667	-2.779		-0.0329762		-0.194		-0.178		-1.16		-0.034		-0.169		-0.373
4.475	-2.781		-0.0283333		-0.192		-0.178		-1.139		-0.036		-0.172		-0.373
4.48333	-2.795		-0.0205952		-0.187		-0.177		-1.112		-0.037		-0.176		-0.374
4.49167	-2.816		-0.00869048		-0.185		-0.172		-1.08		-0.038		-0.179		-0.375
4.5	-2.843		0.00869048		-0.182		-0.162		-1.045		-0.038		-0.182		-0.373
4.50833	-2.875		0.0332143		-0.178		-0.15		-1.01		-0.035		-0.187		-0.371
4.51667	-2.911		0.064881		-0.174		-0.132		-0.977		-0.033		-0.192		-0.371
4.525	-2.948		0.102976		-0.171		-0.11		-0.951		-0.031		-0.196		-0.372
4.53333	-2.987		0.14631		-0.171		-0.088		-0.928		-0.027		-0.197		-0.372
4.54167	-3.029		0.192381		-0.17		-0.062		-0.909		-0.023		-0.2		-0.372
4.55	-3.07		0.238095		-0.17		-0.037		-0.893		-0.021		-0.204		-0.372
4.55833	-3.11		0.280238		-0.171		-0.016		-0.879		-0.018		-0.211		-0.373
4.56667	-3.15		0.315595		-0.173		0.003		-0.865		-0.015		-0.217		-0.376
4.575	-3.189		0.342024		-0.175		0.016		-0.851		-0.011		-0.224		-0.378
4.58333	-3.226		0.35869		-0.178		0.022		-0.837		-0.009		-0.232		-0.38
4.59167	-3.261		0.365357		-0.184		0.023		-0.823		-0.007		-0.241		-0.383
4.6	-3.294		0.3625		-0.188		0.02		-0.809		-0.003		-0.249		-0.386
4.60833	-3.328		0.351905		-0.193		0.012		-0.798		0.002		-0.257		-0.388
4.61667	-3.361		0.335		-0.199		0.002		-0.787		0.007		-0.266		-0.391
4.625	-3.391		0.313571		-0.204		-0.011		-0.772		0.011		-0.277		-0.395
4.63333	-3.419		0.289286		-0.209		-0.028		-0.754		0.013		-0.285		-0.397
4.64167	-3.447		0.263452		-0.212		-0.046		-0.729		0.018		-0.292		-0.397
4.65	-3.472		0.237143		-0.213		-0.063		-0.698		0.024		-0.297		-0.399
4.65833	-3.495		0.211548		-0.214		-0.08		-0.664		0.029		-0.301		-0.399
4.66667	-3.517		0.186786		-0.219		-0.096		-0.63		0.033		-0.303		-0.397
4.675	-3.538		0.163333		-0.22		-0.109		-0.599		0.035		-0.303		-0.395
4.68333	-3.558		0.141786		-0.221		-0.12		-0.574		0.04		-0.301		-0.393
4.69167	-3.578		0.122262		-0.225		-0.13		-0.556		0.044		-0.298		-0.389
4.7	-3.595		0.104167		-0.226		-0.14		-0.55		0.049		-0.293		-0.387
4.70833	-3.61		0.0879762		-0.226		-0.151		-0.556		0.052		-0.287		-0.385
4.71667	-3.624		0.0736905		-0.232		-0.162		-0.575		0.055		-0.28		-0.383
4.725	-3.639		0.0607143		-0.235		-0.173		-0.606		0.058		-0.272		-0.381
4.73333	-3.653		0.0492857		-0.236		-0.181		-0.643		0.059		-0.265		-0.38
4.74167	-3.666		0.0391667		-0.24		-0.19		-0.685		0.06		-0.257		-0.379
4.75	-3.677		0.03		-0.241		-0.197		-0.728		0.061		-0.249		-0.378
4.75833	-3.686		0.0221429		-0.242		-0.203		-0.771		0.063		-0.241		-0.377
4.76667	-3.695		0.0152381		-0.244		-0.211		-0.812		0.064		-0.234		-0.376
4.775	-3.705		0.00892857		-0.246		-0.218		-0.851		0.066		-0.226		-0.374
4.78333	-3.713		0.00392857		-0.247		-0.224		-0.887		0.067		-0.218		-0.37
4.79167	-3.721		-0.00047619		-0.249		-0.23		-0.918		0.068		-0.21		-0.368
4.8	-3.731		-0.00440476		-0.249		-0.233		-0.946		0.067		-0.201		-0.366
4.80833	-3.74		-0.00785714		-0.247		-0.234		-0.97		0.066		-0.192		-0.365
4.81667	-3.747		-0.0110714		-0.246		-0.236		-0.993		0.066		-0.185		-0.363
4.825	-3.755		-0.0145238		-0.245		-0.237		-1.016		0.064		-0.178		-0.361
4.83333	-3.763		-0.0172619		-0.241		-0.236		-1.039		0.063		-0.172		-0.359
4.84167	-3.769		-0.0194048		-0.238		-0.238		-1.062		0.063		-0.168		-0.357
4.85	-3.773		-0.0213095		-0.236		-0.237		-1.085		0.062		-0.164		-0.355
4.85833	-3.776		-0.0229762		-0.235		-0.234		-1.109		0.061		-0.159		-0.355
4.86667	-3.779		-0.0242857		-0.236		-0.232		-1.132		0.059		-0.158		-0.355
4.875	-3.784		-0.0258333		-0.236		-0.231		-1.154		0.057		-0.156		-0.355
4.88333	-3.79		-0.0270238		-0.238		-0.228		-1.174		0.055		-0.155		-0.356
4.89167	-3.795		-0.0279762		-0.234		-0.226		-1.19		0.053		-0.154		-0.356
4.9	-3.8		-0.0289286		-0.233		-0.225		-1.204		0.052		-0.154		-0.356
4.90833	-3.804		-0.0297619		-0.234		-0.221		-1.216		0.049		-0.154		-0.356
4.91667	-3.807		-0.0307143		-0.234		-0.219		-1.226		0.047		-0.155		-0.355
4.925	-3.808		-0.0319048		-0.235		-0.216		-1.233		0.044		-0.156		-0.356
4.93333	-3.81		-0.032619		-0.237		-0.216		-1.238		0.042		-0.156		-0.356
4.94167	-3.814		-0.0330952		-0.236		-0.217		-1.241		0.039		-0.158		-0.355
4.95	-3.819		-0.0338095		-0.236		-0.217		-1.241		0.037		-0.159		-0.354
4.95833	-3.822		-0.0341667		-0.239		-0.216		-1.241		0.036		-0.163		-0.355
4.96667	-3.826		-0.0342857		-0.241		-0.215		-1.241		0.035		-0.168		-0.355
4.975	-3.828		-0.034881		-0.242		-0.215		-1.24		0.033		-0.173		-0.356
4.98333	-3.83		-0.0352381		-0.245		-0.213		-1.24		0.032		-0.177		-0.357
4.99167	-3.832		-0.0353571		-0.249		-0.211		-1.239		0.03		-0.181		-0.356
5	-3.834		-0.0359524		-0.254		-0.207		-1.236		0.03		-0.184		-0.355
5.00833	-3.836		-0.0361905		-0.258		-0.206		-1.235		0.028		-0.187		-0.354
5.01667	-3.841		-0.0364286		-0.258		-0.205		-1.234		0.025		-0.191		-0.353
5.025	-3.846		-0.0370238		-0.26		-0.205		-1.232		0.023		-0.195		-0.353
5.03333	-3.849		-0.037619		-0.263		-0.205		-1.229		0.023		-0.2		-0.354
5.04167	-3.852		-0.0379762		-0.265		-0.206		-1.226		0.022		-0.204		-0.355
5.05	-3.854		-0.0380952		-0.266		-0.208		-1.223		0.021		-0.208		-0.357
5.05833	-3.856		-0.0380952		-0.269		-0.21		-1.221		0.019		-0.211		-0.36
5.06667	-3.858		-0.0380952		-0.269		-0.211		-1.219		0.019		-0.215		-0.362
5.075	-3.86		-0.0385714		-0.269		-0.213		-1.216		0.019		-0.218		-0.361
5.08333	-3.862		-0.0389286		-0.272		-0.214		-1.215		0.017		-0.221		-0.36
5.09167	-3.863		-0.0390476		-0.273		-0.214		-1.214		0.016		-0.225		-0.361
5.1	-3.864		-0.0396429		-0.274		-0.216		-1.211		0.015		-0.229		-0.361
5.10833	-3.865		-0.0397619		-0.277		-0.219		-1.208		0.014		-0.231		-0.362
5.11667	-3.865		-0.0397619		-0.278		-0.218		-1.206		0.013		-0.234		-0.364
5.125	-3.867		-0.04		-0.281		-0.217		-1.206		0.011		-0.237		-0.365
5.13333	-3.869		-0.0403571		-0.279		-0.22		-1.208		0.009		-0.24		-0.366
5.14167	-3.872		-0.0404762		-0.281		-0.221		-1.211		0.007		-0.24		-0.366
5.15	-3.873		-0.0409524		-0.283		-0.222		-1.214		0.005		-0.242		-0.364
5.15833	-3.874		-0.0411905		-0.281		-0.227		-1.216		0.003		-0.243		-0.363
5.16667	-3.876		-0.0413095		-0.281		-0.228		-1.217		0.004		-0.243		-0.361
5.175	-3.877		-0.0417857		-0.28		-0.228		-1.217		0.004		-0.242		-0.362
5.18333	-3.878		-0.0419048		-0.277		-0.231		-1.215		0.005		-0.242		-0.366
5.19167	-3.879		-0.0419048		-0.277		-0.231		-1.214		0.004		-0.242		-0.369
5.2	-3.878		-0.0422619		-0.277		-0.233		-1.212		0.003		-0.242		-0.371
5.20833	-3.877		-0.0425		-0.275		-0.238		-1.21		0.002		-0.242		-0.372
5.21667	-3.876		-0.0425		-0.274		-0.239		-1.21		0.001		-0.241		-0.372
5.225	-3.876		-0.0428571		-0.273		-0.24		-1.211		0		-0.238		-0.371
5.23333	-3.878		-0.0430952		-0.27		-0.243		-1.211		-0.002		-0.234		-0.369
5.24167	-3.88		-0.0429762		-0.27		-0.244		-1.211		-0.005		-0.231		-0.368
5.25	-3.881		-0.0432143		-0.27		-0.242		-1.21		-0.005		-0.229		-0.368
5.25833	-3.882		-0.0432143		-0.267		-0.244		-1.21		-0.006		-0.228		-0.369
5.26667	-3.882		-0.0433333		-0.264		-0.244		-1.209		-0.009		-0.227		-0.371
5.275	-3.883		-0.0436905		-0.263		-0.245		-1.208		-0.01		-0.225		-0.374
5.28333	-3.884		-0.0438095		-0.263		-0.246		-1.208		-0.01		-0.222		-0.374
5.29167	-3.884		-0.0438095		-0.261		-0.246		-1.206		-0.009		-0.218		-0.374
5.3	-3.885		-0.0441667		-0.258		-0.246		-1.206		-0.01		-0.211		-0.374
5.30833	-3.888		-0.0445238		-0.255		-0.249		-1.207		-0.012		-0.204		-0.374
5.31667	-3.89		-0.0447619		-0.253		-0.251		-1.208		-0.014		-0.195		-0.374
5.325	-3.891		-0.0446429		-0.258		-0.251		-1.21		-0.016		-0.182		-0.376
5.33333	-3.89		-0.0444048		-0.258		-0.253		-1.213		-0.016		-0.164		-0.379
5.34167	-3.89		-0.0446429		-0.257		-0.254		-1.216		-0.015		-0.144		-0.379
5.35	-3.892		-0.0452381		-0.256		-0.255		-1.22		-0.014		-0.118		-0.378
5.35833	-3.893		-0.0454762		-0.256		-0.256		-1.226		-0.014		-0.09		-0.377
5.36667	-3.895		-0.0455952		-0.256		-0.256		-1.23		-0.016		-0.061		-0.376
5.375	-3.897		-0.0458333		-0.259		-0.256		-1.234		-0.017		-0.026		-0.377
5.38333	-3.898		-0.0458333		-0.26		-0.258		-1.238		-0.016		0.009		-0.377
5.39167	-3.897		-0.0457143		-0.258		-0.258		-1.243		-0.016		0.045		-0.377
5.4	-3.897		-0.0459524		-0.258		-0.257		-1.248		-0.017		0.083		-0.376
5.40833	-3.897		-0.0459524		-0.259		-0.258		-1.254		-0.018		0.119		-0.376
5.41667	-3.899		-0.0458333		-0.26		-0.259		-1.258		-0.019		0.153		-0.374
5.425	-3.9		-0.0459524		-0.26		-0.259		-1.262		-0.02		0.185		-0.373
5.43333	-3.899		-0.0461905		-0.262		-0.26		-1.265		-0.02		0.215		-0.373
5.44167	-3.899		-0.0463095		-0.262		-0.261		-1.267		-0.021		0.242		-0.374
5.45	-3.899		-0.0465476		-0.265		-0.261		-1.267		-0.021		0.265		-0.372
5.45833	-3.9		-0.0467857		-0.268		-0.263		-1.268		-0.019		0.283		-0.371
5.46667	-3.9		-0.0467857		-0.269		-0.263		-1.268		-0.018		0.297		-0.37
5.475	-3.901		-0.0467857		-0.27		-0.263		-1.268		-0.017		0.307		-0.369
5.48333	-3.902		-0.0470238		-0.273		-0.264		-1.268		-0.017		0.314		-0.369
5.49167	-3.903		-0.0471429		-0.275		-0.265		-1.269		-0.018		0.318		-0.368
5.5	-3.906		-0.0472619		-0.277		-0.266		-1.269		-0.02		0.319		-0.366
5.50833	-3.907		-0.0475		-0.281		-0.268		-1.268		-0.021		0.318		-0.363
5.51667	-3.906		-0.047619		-0.284		-0.268		-1.267		-0.02		0.313		-0.362
5.525	-3.907		-0.0478571		-0.285		-0.268		-1.267		-0.02		0.306		-0.359
5.53333	-3.906		-0.0479762		-0.288		-0.269		-1.267		-0.02		0.297		-0.355
5.54167	-3.905		-0.0480952		-0.291		-0.27		-1.266		-0.021		0.287		-0.352
5.55	-3.905		-0.0482143		-0.291		-0.27		-1.264		-0.022		0.275		-0.349
5.55833	-3.904		-0.0483333		-0.292		-0.271		-1.259		-0.023		0.26		-0.348
5.56667	-3.904		-0.0482143		-0.293		-0.272		-1.253		-0.023		0.246		-0.346
5.575	-3.904		-0.0482143		-0.295		-0.272		-1.246		-0.024		0.232		-0.344
5.58333	-3.904		-0.0483333		-0.297		-0.273		-1.238		-0.024		0.22		-0.341
5.59167	-3.904		-0.0484524		-0.299		-0.274		-1.229		-0.024		0.205		-0.339
5.6	-3.904		-0.0485714		-0.296		-0.274		-1.218		-0.023		0.188		-0.339
5.60833	-3.903		-0.0485714		-0.299		-0.275		-1.204		-0.023		0.172		-0.34
5.61667	-3.903		-0.0484524		-0.301		-0.276		-1.19		-0.023		0.155		-0.341
5.625	-3.903		-0.0484524		-0.302		-0.276		-1.178		-0.025		0.139		-0.341
5.63333	-3.903		-0.0484524		-0.303		-0.277		-1.17		-0.026		0.125		-0.342
5.64167	-3.905		-0.0484524		-0.303		-0.277		-1.165		-0.026		0.11		-0.341
5.65	-3.907		-0.0485714		-0.304		-0.278		-1.16		-0.025		0.095		-0.34
5.65833	-3.908		-0.0488095		-0.303		-0.28		-1.157		-0.025		0.083		-0.339
5.66667	-3.908		-0.0490476		-0.303		-0.282		-1.158		-0.026		0.073		-0.338
5.675	-3.909		-0.0491667		-0.301		-0.282		-1.163		-0.028		0.063		-0.338
5.68333	-3.909		-0.0494048		-0.3		-0.283		-1.171		-0.03		0.057		-0.339
5.69167	-3.908		-0.0494048		-0.299		-0.285		-1.178		-0.03		0.056		-0.336
5.7	-3.909		-0.0494048		-0.297		-0.286		-1.185		-0.028		0.061		-0.333
5.70833	-3.909		-0.0496429		-0.295		-0.286		-1.192		-0.027		0.069		-0.332
5.71667	-3.909		-0.0497619		-0.294		-0.288		-1.199		-0.026		0.083		-0.331
5.725	-3.909		-0.0496429		-0.295		-0.287		-1.205		-0.027		0.103		-0.33
5.73333	-3.91		-0.0496429		-0.292		-0.287		-1.211		-0.027		0.128		-0.329
5.74167	-3.91		-0.0496429		-0.29		-0.29		-1.218		-0.027		0.157		-0.329
5.75	-3.912		-0.0496429		-0.29		-0.293		-1.224		-0.028		0.19		-0.33
5.75833	-3.913		-0.0496429		-0.287		-0.294		-1.23		-0.028		0.224		-0.33
5.76667	-3.914		-0.0496429		-0.285		-0.294		-1.235		-0.03		0.259		-0.329
5.775	-3.914		-0.0495238		-0.284		-0.294		-1.24		-0.031		0.293		-0.327
5.78333	-3.913		-0.0496429		-0.281		-0.293		-1.242		-0.031		0.323		-0.325
5.79167	-3.913		-0.049881		-0.279		-0.293		-1.246		-0.031		0.348		-0.326
5.8	-3.914		-0.05		-0.279		-0.293		-1.249		-0.033		0.366		-0.326
5.80833	-3.915		-0.050119		-0.28		-0.291		-1.25		-0.034		0.377		-0.326
5.81667	-3.915		-0.0503571		-0.28		-0.291		-1.252		-0.034		0.384		-0.328
5.825	-3.914		-0.0504762		-0.28		-0.291		-1.254		-0.033		0.385		-0.329
5.83333	-3.913		-0.0504762		-0.278		-0.289		-1.256		-0.035		0.381		-0.329
5.84167	-3.914		-0.0504762		-0.278		-0.289		-1.257		-0.037		0.371		-0.328
5.85	-3.915		-0.0503571		-0.28		-0.29		-1.258		-0.039		0.357		-0.328
5.85833	-3.916		-0.0503571		-0.279		-0.288		-1.258		-0.039		0.341		-0.33
5.86667	-3.917		-0.0505952		-0.277		-0.286		-1.258		-0.037		0.322		-0.33
5.875	-3.917		-0.0507143		-0.278		-0.286		-1.257		-0.038		0.302		-0.329
5.88333	-3.917		-0.0509524		-0.278		-0.283		-1.257		-0.039		0.28		-0.328
5.89167	-3.918		-0.0510714		-0.279		-0.281		-1.257		-0.041		0.257		-0.329
5.9	-3.919		-0.0510714		-0.281		-0.279		-1.257		-0.041		0.237		-0.328
5.90833	-3.92		-0.0511905		-0.283		-0.275		-1.258		-0.042		0.214		-0.329
5.91667	-3.92		-0.0515476		-0.284		-0.274		-1.26		-0.042		0.192		-0.331
5.925	-3.919		-0.0517857		-0.284		-0.274		-1.261		-0.042		0.17		-0.332
5.93333	-3.92		-0.0517857		-0.283		-0.272		-1.26		-0.042		0.149		-0.333
5.94167	-3.921		-0.0519048		-0.284		-0.271		-1.259		-0.042		0.129		-0.334
5.95	-3.92		-0.0520238		-0.286		-0.272		-1.259		-0.043		0.109		-0.336
5.95833	-3.92		-0.0520238		-0.289		-0.27		-1.259		-0.045		0.09		-0.338
5.96667	-3.92		-0.0520238		-0.29		-0.269		-1.261		-0.047		0.071		-0.339
5.975	-3.92		-0.0520238		-0.29		-0.27		-1.263		-0.047		0.051		-0.339
5.98333	-3.92		-0.0520238		-0.294		-0.269		-1.266		-0.047		0.034		-0.34
5.99167	-3.919		-0.0520238		-0.297		-0.267		-1.268		-0.047		0.018		-0.341
6	-3.92		-0.0521429		-0.298		-0.266		-1.269		-0.047		0.001		-0.343
6.00833	-3.921		-0.0520238		-0.303		-0.266		-1.27		-0.049		-0.015		-0.345
6.01667	-3.922		-0.0519048		-0.305		-0.266		-1.272		-0.05		-0.03		-0.344
6.025	-3.921		-0.0516667		-0.306		-0.266		-1.273		-0.052		-0.047		-0.343
6.03333	-3.921		-0.0516667		-0.31		-0.267		-1.274		-0.053		-0.065		-0.344
6.04167	-3.922		-0.0515476		-0.312		-0.269		-1.273		-0.053		-0.082		-0.345
6.05	-3.922		-0.0515476		-0.314		-0.27		-1.274		-0.053		-0.098		-0.348
6.05833	-3.923		-0.0515476		-0.319		-0.272		-1.274		-0.052		-0.113		-0.349
6.06667	-3.922		-0.0513095		-0.322		-0.272		-1.274		-0.051		-0.125		-0.349
6.075	-3.922		-0.0514286		-0.323		-0.271		-1.275		-0.051		-0.137		-0.349
6.08333	-3.922		-0.0513095		-0.325		-0.274		-1.276		-0.051		-0.149		-0.35
6.09167	-3.924		-0.0509524		-0.326		-0.276		-1.278		-0.051		-0.16		-0.35
6.1	-3.926		-0.0507143		-0.328		-0.276		-1.279		-0.052		-0.171		-0.352
6.10833	-3.926		-0.0508333		-0.328		-0.279		-1.278		-0.054		-0.183		-0.354
6.11667	-3.925		-0.0504762		-0.33		-0.281		-1.277		-0.055		-0.194		-0.355
6.125	-3.925		-0.0503571		-0.331		-0.281		-1.276		-0.057		-0.202		-0.355
6.13333	-3.925		-0.050119		-0.332		-0.283		-1.275		-0.058		-0.208		-0.354
6.14167	-3.927		-0.05		-0.332		-0.285		-1.275		-0.059		-0.214		-0.353
6.15	-3.926		-0.05		-0.332		-0.286		-1.275		-0.061		-0.218		-0.354
6.15833	-3.926		-0.049881		-0.332		-0.292		-1.275		-0.063		-0.222		-0.355
6.16667	-3.924		-0.0494048		-0.332		-0.294		-1.274		-0.063		-0.227		-0.356
6.175	-3.923		-0.0491667		-0.333		-0.294		-1.272		-0.064		-0.232		-0.355
6.18333	-3.923		-0.0490476		-0.333		-0.297		-1.267		-0.065		-0.235		-0.354
6.19167	-3.924		-0.0488095		-0.332		-0.3		-1.262		-0.064		-0.238		-0.354
6.2	-3.925		-0.0488095		-0.333		-0.301		-1.258		-0.062		-0.241		-0.354
6.20833	-3.926		-0.0488095		-0.331		-0.303		-1.255		-0.062		-0.246		-0.354
6.21667	-3.924		-0.0486905		-0.33		-0.306		-1.252		-0.062		-0.25		-0.355
6.225	-3.921		-0.0488095		-0.33		-0.307		-1.249		-0.062		-0.252		-0.354
6.23333	-3.919		-0.0489286		-0.326		-0.308		-1.245		-0.062		-0.252		-0.353
6.24167	-3.917		-0.0488095		-0.323		-0.31		-1.24		-0.061		-0.254		-0.352
6.25	-3.915		-0.0489286		-0.324		-0.312		-1.237		-0.061		-0.255		-0.352
6.25833	-3.913		-0.0489286		-0.324		-0.313		-1.236		-0.06		-0.256		-0.352
6.26667	-3.91		-0.0490476		-0.321		-0.314		-1.236		-0.06		-0.255		-0.352
6.275	-3.907		-0.0491667		-0.32		-0.316		-1.237		-0.061		-0.255		-0.35
6.28333	-3.905		-0.0490476		-0.317		-0.316		-1.239		-0.062		-0.255		-0.349
6.29167	-3.902		-0.0490476		-0.314		-0.316		-1.238		-0.061		-0.255		-0.348
6.3	-3.899		-0.0489286		-0.314		-0.318		-1.237		-0.06		-0.256		-0.347
6.30833	-3.895		-0.0490476		-0.311		-0.317		-1.236		-0.059		-0.255		-0.345
6.31667	-3.893		-0.0494048		-0.308		-0.317		-1.237		-0.057		-0.255		-0.344
6.325	-3.891		-0.0494048		-0.308		-0.317		-1.24		-0.056		-0.252		-0.343
6.33333	-3.889		-0.0492857		-0.306		-0.314		-1.244		-0.055		-0.25		-0.342
6.34167	-3.887		-0.0495238		-0.304		-0.312		-1.247		-0.054		-0.249		-0.341
6.35	-3.885		-0.0496429		-0.304		-0.312		-1.249		-0.055		-0.248		-0.34
6.35833	-3.882		-0.0495238		-0.303		-0.309		-1.25		-0.055		-0.246		-0.34
6.36667	-3.882		-0.049881		-0.303		-0.307		-1.25		-0.054		-0.243		-0.339
6.375	-3.882		-0.0502381		-0.303		-0.308		-1.25		-0.054		-0.24		-0.338
6.38333	-3.881		-0.0504762		-0.302		-0.305		-1.251		-0.055		-0.236		-0.337
6.39167	-3.88		-0.0507143		-0.303		-0.301		-1.253		-0.055		-0.229		-0.337
6.4	-3.879		-0.0507143		-0.303		-0.301		-1.254		-0.054		-0.225		-0.337
6.40833	-3.878		-0.0505952		-0.303		-0.302		-1.255		-0.053		-0.221		-0.337
6.41667	-3.877		-0.0508333		-0.302		-0.299		-1.256		-0.051		-0.217		-0.335
6.425	-3.877		-0.0509524		-0.303		-0.298		-1.257		-0.049		-0.211		-0.333
6.43333	-3.876		-0.0511905		-0.306		-0.294		-1.257		-0.048		-0.206		-0.33
6.44167	-3.877		-0.0514286		-0.307		-0.291		-1.26		-0.048		-0.201		-0.328
6.45	-3.878		-0.0516667		-0.307		-0.292		-1.261		-0.047		-0.196		-0.325
6.45833	-3.878		-0.0517857		-0.309		-0.29		-1.261		-0.046		-0.193		-0.324
6.46667	-3.877		-0.0520238		-0.31		-0.287		-1.261		-0.045		-0.19		-0.323
6.475	-3.876		-0.0521429		-0.309		-0.287		-1.261		-0.046		-0.187		-0.322
6.48333	-3.875		-0.0522619		-0.31		-0.286		-1.26		-0.046		-0.183		-0.32
6.49167	-3.874		-0.0525		-0.312		-0.283		-1.258		-0.044		-0.179		-0.318
6.5	-3.873		-0.0527381		-0.313		-0.282		-1.259		-0.042		-0.176		-0.315
6.50833	-3.873		-0.0529762		-0.315		-0.283		-1.26		-0.039		-0.175		-0.312
6.51667	-3.873		-0.0533333		-0.317		-0.283		-1.26		-0.037		-0.172		-0.309
6.525	-3.873		-0.0533333		-0.319		-0.283		-1.26		-0.036		-0.169		-0.307
6.53333	-3.873		-0.0532143		-0.322		-0.282		-1.259		-0.034		-0.167		-0.304
6.54167	-3.873		-0.0535714		-0.325		-0.283		-1.258		-0.032		-0.164		-0.299
6.55	-3.873		-0.0536905		-0.326		-0.284		-1.256		-0.032		-0.161		-0.296
6.55833	-3.873		-0.0539286		-0.329		-0.286		-1.255		-0.031		-0.157		-0.295
6.56667	-3.872		-0.0542857		-0.333		-0.287		-1.254		-0.031		-0.154		-0.293
6.575	-3.87		-0.0544048		-0.336		-0.289		-1.252		-0.031		-0.152		-0.292
6.58333	-3.869		-0.0542857		-0.34		-0.292		-1.249		-0.028		-0.151		-0.289
6.59167	-3.87		-0.0545238		-0.341		-0.293		-1.245		-0.023		-0.15		-0.287
6.6	-3.869		-0.0546429		-0.339		-0.293		-1.242		-0.02		-0.149		-0.284
6.60833	-3.867		-0.0545238		-0.34		-0.295		-1.238		-0.018		-0.148		-0.282
6.61667	-3.864		-0.0544048		-0.34		-0.295		-1.233		-0.015		-0.148		-0.282
6.625	-3.863		-0.0541667		-0.341		-0.295		-1.228		-0.013		-0.147		-0.28
6.63333	-3.862		-0.0540476		-0.34		-0.297		-1.221		-0.01		-0.147		-0.278
6.64167	-3.859		-0.0540476		-0.341		-0.299		-1.214		-0.006		-0.146		-0.275
6.65	-3.857		-0.0539286		-0.342		-0.3		-1.207		-0.004		-0.145		-0.271
6.65833	-3.856		-0.0540476		-0.34		-0.3		-1.2		-0.004		-0.145		-0.269
6.66667	-3.855		-0.0540476		-0.341		-0.302		-1.194		-0.004		-0.145		-0.266
6.675	-3.852		-0.0540476		-0.343		-0.303		-1.19		-0.003		-0.144		-0.262
6.68333	-3.85		-0.0540476		-0.342		-0.306		-1.186		-0.001		-0.142		-0.257
6.69167	-3.848		-0.0538095		-0.341		-0.311		-1.183		0.001		-0.141		-0.252
6.7	-3.847		-0.0534524		-0.341		-0.312		-1.181		0.003		-0.14		-0.248
6.70833	-3.846		-0.0533333		-0.339		-0.314		-1.179		0.005		-0.139		-0.244
6.71667	-3.845		-0.0530952		-0.337		-0.317		-1.176		0.005		-0.136		-0.242
6.725	-3.843		-0.0528571		-0.336		-0.317		-1.175		0.005		-0.132		-0.239
6.73333	-3.841		-0.0527381		-0.334		-0.318		-1.174		0.005		-0.128		-0.236
6.74167	-3.837		-0.0525		-0.332		-0.318		-1.174		0.007		-0.124		-0.233
6.75	-3.835		-0.0522619		-0.329		-0.318		-1.172		0.008		-0.121		-0.229
6.75833	-3.831		-0.0522619		-0.326		-0.318		-1.17		0.01		-0.116		-0.226
6.76667	-3.827		-0.0520238		-0.323		-0.319		-1.168		0.011		-0.109		-0.224
6.775	-3.824		-0.0519048		-0.321		-0.319		-1.163		0.013		-0.103		-0.222
6.78333	-3.822		-0.0516667		-0.319		-0.32		-1.157		0.014		-0.096		-0.22
6.79167	-3.821		-0.0511905		-0.317		-0.32		-1.149		0.016		-0.088		-0.218
6.8	-3.821		-0.0508333		-0.317		-0.319		-1.139		0.018		-0.08		-0.218
6.80833	-3.818		-0.0505952		-0.314		-0.317		-1.125		0.022		-0.068		-0.215
6.81667	-3.816		-0.0502381		-0.309		-0.313		-1.11		0.025		-0.05		-0.212
6.825	-3.813		-0.0497619		-0.308		-0.312		-1.093		0.025		-0.028		-0.211
6.83333	-3.811		-0.0496429		-0.305		-0.31		-1.073		0.027		0.004		-0.209
6.84167	-3.81		-0.0495238		-0.301		-0.307		-1.051		0.028		0.047		-0.207
6.85	-3.809		-0.0491667		-0.299		-0.306		-1.028		0.029		0.103		-0.203
6.85833	-3.808		-0.0489286		-0.298		-0.304		-1.004		0.031		0.173		-0.2
6.86667	-3.809		-0.0484524		-0.295		-0.3		-0.981		0.033		0.253		-0.198
6.875	-3.808		-0.0482143		-0.293		-0.3		-0.96		0.035		0.344		-0.196
6.88333	-3.806		-0.0480952		-0.292		-0.298		-0.943		0.036		0.442		-0.192
6.89167	-3.804		-0.0480952		-0.29		-0.296		-0.927		0.036		0.543		-0.186
6.9	-3.802		-0.0479762		-0.29		-0.294		-0.913		0.036		0.639		-0.179
6.90833	-3.799		-0.0479762		-0.29		-0.291		-0.901		0.039		0.724		-0.173
6.91667	-3.798		-0.0478571		-0.29		-0.288		-0.894		0.041		0.795		-0.167
6.925	-3.797		-0.0477381		-0.289		-0.286		-0.888		0.043		0.848		-0.159
6.93333	-3.797		-0.047619		-0.288		-0.283		-0.886		0.047		0.883		-0.151
6.94167	-3.797		-0.0475		-0.288		-0.28		-0.884		0.05		0.899		-0.143
6.95	-3.796		-0.047381		-0.287		-0.28		-0.883		0.052		0.901		-0.138
6.95833	-3.795		-0.0475		-0.287		-0.279		-0.884		0.055		0.891		-0.132
6.96667	-3.794		-0.047381		-0.287		-0.274		-0.889		0.056		0.871		-0.127
6.975	-3.792		-0.0471429		-0.286		-0.271		-0.898		0.057		0.842		-0.124
6.98333	-3.79		-0.0469048		-0.287		-0.267		-0.908		0.058		0.807		-0.119
6.99167	-3.787		-0.0466667		-0.288		-0.263		-0.917		0.061		0.768		-0.115
7	-3.786		-0.0466667		-0.287		-0.261		-0.926		0.063		0.727		-0.112
7.00833	-3.784		-0.0466667		-0.287		-0.26		-0.936		0.064		0.687		-0.11
7.01667	-3.782		-0.0466667		-0.287		-0.257		-0.945		0.066		0.649		-0.109
7.025	-3.779		-0.0465476		-0.285		-0.256		-0.955		0.07		0.611		-0.106
7.03333	-3.777		-0.0464286		-0.287		-0.254		-0.966		0.074		0.571		-0.104
7.04167	-3.774		-0.0464286		-0.289		-0.25		-0.974		0.076		0.53		-0.102
7.05	-3.772		-0.0463095		-0.288		-0.247		-0.982		0.077		0.489		-0.1
7.05833	-3.77		-0.0460714		-0.288		-0.244		-0.988		0.079		0.45		-0.098
7.06667	-3.768		-0.0457143		-0.289		-0.241		-0.996		0.083		0.412		-0.096
7.075	-3.768		-0.0455952		-0.289		-0.239		-1.004		0.086		0.375		-0.094
7.08333	-3.765		-0.0453571		-0.288		-0.238		-1.009		0.087		0.339		-0.093
7.09167	-3.763		-0.045119		-0.289		-0.237		-1.013		0.088		0.307		-0.092
7.1	-3.761		-0.045		-0.287		-0.235		-1.017		0.09		0.281		-0.09
7.10833	-3.758		-0.0447619		-0.287		-0.233		-1.022		0.092		0.26		-0.089
7.11667	-3.757		-0.0445238		-0.288		-0.232		-1.026		0.094		0.246		-0.087
7.125	-3.755		-0.0442857		-0.289		-0.231		-1.03		0.094		0.237		-0.087
7.13333	-3.754		-0.0440476		-0.29		-0.228		-1.03		0.095		0.234		-0.085
7.14167	-3.752		-0.0436905		-0.291		-0.225		-1.03		0.097		0.233		-0.084
7.15	-3.749		-0.0435714		-0.291		-0.221		-1.028		0.097		0.236		-0.083
7.15833	-3.747		-0.0435714		-0.291		-0.217		-1.025		0.096		0.238		-0.08
7.16667	-3.744		-0.0434524		-0.291		-0.213		-1.023		0.097		0.239		-0.076
7.175	-3.74		-0.0432143		-0.291		-0.209		-1.02		0.1		0.24		-0.072
7.18333	-3.736		-0.0429762		-0.29		-0.205		-1.018		0.102		0.24		-0.068
7.19167	-3.732		-0.0427381		-0.289		-0.201		-1.014		0.102		0.24		-0.065
7.2	-3.728		-0.042619		-0.29		-0.195		-1.012		0.103		0.24		-0.062
7.20833	-3.722		-0.042619		-0.287		-0.187		-1.009		0.104		0.237		-0.059
7.21667	-3.715		-0.042381		-0.285		-0.18		-1.005		0.105		0.233		-0.055
7.225	-3.705		-0.0421429		-0.286		-0.171		-1.002		0.106		0.227		-0.053
7.23333	-3.694		-0.042381		-0.284		-0.164		-0.998		0.108		0.222		-0.051
7.24167	-3.682		-0.042381		-0.282		-0.161		-0.993		0.11		0.219		-0.049
7.25	-3.671		-0.042381		-0.281		-0.156		-0.987		0.109		0.219		-0.048
7.25833	-3.661		-0.0425		-0.279		-0.153		-0.977		0.109		0.22		-0.044
7.26667	-3.651		-0.042619		-0.275		-0.156		-0.966		0.111		0.222		-0.041
7.275	-3.644		-0.0428571		-0.272		-0.16		-0.953		0.114		0.225		-0.039
7.28333	-3.639		-0.0433333		-0.268		-0.166		-0.937		0.114		0.227		-0.038
7.29167	-3.636		-0.0433333		-0.264		-0.173		-0.92		0.115		0.228		-0.035
7.3	-3.635		-0.0433333		-0.262		-0.174		-0.903		0.116		0.227		-0.032
7.30833	-3.636		-0.0435714		-0.257		-0.181		-0.884		0.116		0.229		-0.029
7.31667	-3.638		-0.0435714		-0.251		-0.188		-0.865		0.117		0.233		-0.027
7.325	-3.642		-0.0434524		-0.249		-0.194		-0.848		0.116		0.237		-0.025
7.33333	-3.646		-0.0436905		-0.246		-0.195		-0.832		0.116		0.244		-0.023
7.34167	-3.652		-0.0439286		-0.242		-0.201		-0.818		0.117		0.254		-0.02
7.35	-3.656		-0.0438095		-0.24		-0.203		-0.806		0.12		0.267		-0.017
7.35833	-3.659		-0.0440476		-0.236		-0.205		-0.798		0.122		0.284		-0.015
7.36667	-3.662		-0.0440476		-0.233		-0.208		-0.793		0.123		0.306		-0.013
7.375	-3.664		-0.0440476		-0.232		-0.21		-0.79		0.125		0.34		-0.01
7.38333	-3.668		-0.0440476		-0.23		-0.21		-0.785		0.124		0.39		-0.005
7.39167	-3.671		-0.0441667		-0.227		-0.21		-0.783		0.124		0.461		-0.001
7.4	-3.674		-0.0442857		-0.226		-0.209		-0.78		0.126		0.552		0.003
7.40833	-3.676		-0.0441667		-0.225		-0.209		-0.776		0.128		0.654		0.008
7.41667	-3.679		-0.0438095		-0.224		-0.209		-0.772		0.129		0.753		0.013
7.425	-3.681		-0.0435714		-0.223		-0.208		-0.767		0.131		0.833		0.017
7.43333	-3.683		-0.0433333		-0.22		-0.206		-0.761		0.132		0.89		0.021
7.44167	-3.684		-0.0430952		-0.22		-0.205		-0.754		0.132		0.921		0.023
7.45	-3.685		-0.0428571		-0.219		-0.204		-0.747		0.131		0.924		0.025
7.45833	-3.686		-0.0425		-0.217		-0.203		-0.74		0.131		0.904		0.028
7.46667	-3.688		-0.0422619		-0.216		-0.203		-0.734		0.132		0.871		0.031
7.475	-3.69		-0.0421429		-0.214		-0.205		-0.729		0.132		0.828		0.031
7.48333	-3.692		-0.0416667		-0.213		-0.204		-0.725		0.132		0.781		0.032
7.49167	-3.693		-0.0413095		-0.209		-0.203		-0.719		0.131		0.733		0.031
7.5	-3.693		-0.0411905		-0.211		-0.201		-0.71		0.131		0.687		0.031
7.50833	-3.694		-0.0407143		-0.208		-0.196		-0.699		0.131		0.646		0.03
7.51667	-3.694		-0.0405952		-0.208		-0.186		-0.682		0.13		0.613		0.028
7.525	-3.695		-0.0405952		-0.206		-0.173		-0.658		0.129		0.591		0.025
7.53333	-3.696		-0.0402381		-0.21		-0.156		-0.629		0.127		0.583		0.022
7.54167	-3.697		-0.04		-0.213		-0.136		-0.596		0.126		0.585		0.02
7.55	-3.698		-0.039881		-0.212		-0.118		-0.562		0.125		0.591		0.017
7.55833	-3.698		-0.0394048		-0.217		-0.102		-0.532		0.125		0.594		0.015
7.56667	-3.698		-0.0391667		-0.223		-0.091		-0.507		0.126		0.592		0.014
7.575	-3.697		-0.0390476		-0.223		-0.087		-0.485		0.126		0.584		0.012
7.58333	-3.696		-0.0388095		-0.225		-0.09		-0.466		0.125		0.571		0.011
7.59167	-3.695		-0.0386905		-0.229		-0.096		-0.451		0.124		0.553		0.008
7.6	-3.695		-0.0386905		-0.23		-0.106		-0.438		0.123		0.533		0.005
7.60833	-3.695		-0.0386905		-0.228		-0.119		-0.429		0.12		0.513		0.001
7.61667	-3.694		-0.0384524		-0.232		-0.13		-0.422		0.118		0.497		-0.002
7.625	-3.694		-0.0383333		-0.232		-0.14		-0.416		0.115		0.492		-0.004
7.63333	-3.695		-0.0380952		-0.231		-0.148		-0.408		0.114		0.508		-0.007
7.64167	-3.695		-0.0379762		-0.23		-0.153		-0.399		0.115		0.55		-0.009
7.65	-3.695		-0.0378571		-0.231		-0.156		-0.386		0.116		0.619		-0.011
7.65833	-3.695		-0.0378571		-0.23		-0.158		-0.368		0.115		0.709		-0.013
7.66667	-3.695		-0.0377381		-0.235		-0.159		-0.348		0.114		0.811		-0.014
7.675	-3.695		-0.0377381		-0.239		-0.163		-0.326		0.113		0.915		-0.013
7.68333	-3.694		-0.0377381		-0.24		-0.166		-0.304		0.113		1.015		-0.014
7.69167	-3.696		-0.0378571		-0.241		-0.165		-0.281		0.111		1.097		-0.017
7.7	-3.698		-0.0380952		-0.244		-0.166		-0.258		0.108		1.156		-0.019
7.70833	-3.7		-0.0383333		-0.246		-0.167		-0.236		0.106		1.192		-0.022
7.71667	-3.701		-0.0384524		-0.249		-0.166		-0.219		0.103		1.203		-0.024
7.725	-3.7		-0.0384524		-0.253		-0.165		-0.207		0.1		1.196		-0.025
7.73333	-3.701		-0.0385714		-0.257		-0.164		-0.202		0.099		1.179		-0.025
7.74167	-3.703		-0.0386905		-0.259		-0.162		-0.203		0.097		1.159		-0.024
7.75	-3.706		-0.0385714		-0.259		-0.163		-0.208		0.096		1.147		-0.024
7.75833	-3.71		-0.0389286		-0.258		-0.166		-0.218		0.093		1.151		-0.024
7.76667	-3.712		-0.0391667		-0.257		-0.167		-0.231		0.089		1.182		-0.022
7.775	-3.713		-0.0392857		-0.256		-0.169		-0.243		0.085		1.248		-0.018
7.78333	-3.714		-0.0397619		-0.256		-0.173		-0.254		0.082		1.353		-0.014
7.79167	-3.715		-0.04		-0.258		-0.175		-0.261		0.08		1.484		-0.011
7.8	-3.718		-0.0402381		-0.261		-0.177		-0.267		0.078		1.623		-0.009
7.80833	-3.723		-0.0410714		-0.264		-0.18		-0.267		0.077		1.746		-0.009
7.81667	-3.727		-0.0415476		-0.264		-0.18		-0.261		0.075		1.837		-0.01
7.825	-3.729		-0.0417857		-0.263		-0.181		-0.25		0.073		1.887		-0.012
7.83333	-3.731		-0.0421429		-0.261		-0.183		-0.231		0.068		1.895		-0.015
7.84167	-3.732		-0.0425		-0.258		-0.182		-0.205		0.064		1.864		-0.017
7.85	-3.733		-0.042381		-0.255		-0.182		-0.179		0.061		1.796		-0.021
7.85833	-3.732		-0.0427381		-0.252		-0.182		-0.152		0.057		1.704		-0.025
7.86667	-3.732		-0.0429762		-0.249		-0.18		-0.129		0.054		1.599		-0.031
7.875	-3.735		-0.0428571		-0.248		-0.177		-0.106		0.051		1.489		-0.038
7.88333	-3.738		-0.0428571		-0.248		-0.176		-0.087		0.05		1.382		-0.043
7.89167	-3.741		-0.0429762		-0.247		-0.174		-0.073		0.049		1.286		-0.046
7.9	-3.745		-0.0432143		-0.25		-0.173		-0.063		0.047		1.214		-0.048
7.90833	-3.749		-0.0436905		-0.252		-0.173		-0.058		0.044		1.169		-0.049
7.91667	-3.75		-0.0441667		-0.253		-0.171		-0.055		0.04		1.149		-0.051
7.925	-3.75		-0.0444048		-0.258		-0.17		-0.053		0.037		1.146		-0.054
7.93333	-3.751		-0.045		-0.265		-0.17		-0.051		0.034		1.15		-0.057
7.94167	-3.752		-0.0453571		-0.266		-0.17		-0.052		0.031		1.15		-0.06
7.95	-3.754		-0.0455952		-0.266		-0.169		-0.057		0.028		1.14		-0.062
7.95833	-3.756		-0.0459524		-0.27		-0.171		-0.061		0.025		1.118		-0.064
7.96667	-3.756		-0.0465476		-0.272		-0.172		-0.065		0.022		1.086		-0.066
7.975	-3.756		-0.0469048		-0.274		-0.173		-0.064		0.019		1.047		-0.067
7.98333	-3.756		-0.0472619		-0.277		-0.177		-0.06		0.016		1.005		-0.068
7.99167	-3.757		-0.0477381		-0.278		-0.179		-0.053		0.014		0.963		-0.071
8	-3.758		-0.0478571		-0.28		-0.182		-0.043		0.011		0.928		-0.073
8.00833	-3.76		-0.0479762		-0.284		-0.187		-0.033		0.009		0.902		-0.075
8.01667	-3.763		-0.0484524		-0.285		-0.191		-0.023		0.006		0.886		-0.076
8.025	-3.765		-0.0488095		-0.287		-0.194		-0.012		0.002		0.876		-0.078
8.03333	-3.766		-0.0491667		-0.292		-0.199		-0.002		-0.002		0.867		-0.08
8.04167	-3.768		-0.0496429		-0.295		-0.202		0.008		-0.004		0.854		-0.082
8.05	-3.769		-0.05		-0.297		-0.205		0.019		-0.007		0.835		-0.084
8.05833	-3.769		-0.050119		-0.299		-0.209		0.032		-0.01		0.809		-0.087
8.06667	-3.77		-0.0504762		-0.298		-0.211		0.047		-0.013		0.78		-0.089
8.075	-3.77		-0.0504762		-0.301		-0.211		0.068		-0.016		0.751		-0.094
8.08333	-3.771		-0.0505952		-0.305		-0.213		0.097		-0.02		0.723		-0.099
8.09167	-3.772		-0.0507143		-0.307		-0.214		0.134		-0.022		0.698		-0.105
8.1	-3.774		-0.0508333		-0.31		-0.215		0.176		-0.023		0.681		-0.11
8.10833	-3.776		-0.0510714		-0.313		-0.217		0.217		-0.024		0.675		-0.117
8.11667	-3.776		-0.0513095		-0.313		-0.218		0.254		-0.027		0.682		-0.123
8.125	-3.778		-0.0515476		-0.316		-0.221		0.281		-0.029		0.706		-0.126
8.13333	-3.779		-0.0519048		-0.321		-0.225		0.299		-0.031		0.742		-0.13
8.14167	-3.779		-0.052381		-0.324		-0.228		0.309		-0.033		0.782		-0.132
8.15	-3.779		-0.0528571		-0.327		-0.234		0.315		-0.036		0.819		-0.134
8.15833	-3.779		-0.0533333		-0.331		-0.241		0.317		-0.039		0.853		-0.137
8.16667	-3.779		-0.0538095		-0.332		-0.246		0.312		-0.042		0.882		-0.141
8.175	-3.779		-0.0542857		-0.335		-0.252		0.301		-0.047		0.904		-0.144
8.18333	-3.779		-0.0547619		-0.34		-0.258		0.282		-0.05		0.917		-0.148
8.19167	-3.779		-0.0552381		-0.342		-0.261		0.256		-0.053		0.918		-0.151
8.2	-3.779		-0.0555952		-0.345		-0.266		0.227		-0.056		0.905		-0.156
8.20833	-3.78		-0.0559524		-0.349		-0.271		0.195		-0.059		0.879		-0.159
8.21667	-3.78		-0.0564286		-0.349		-0.276		0.162		-0.061		0.844		-0.163
8.225	-3.781		-0.0566667		-0.351		-0.279		0.129		-0.063		0.802		-0.167
8.23333	-3.781		-0.0571429		-0.355		-0.283		0.097		-0.065		0.756		-0.171
8.24167	-3.78		-0.0577381		-0.355		-0.285		0.064		-0.067		0.707		-0.175
8.25	-3.778		-0.0580952		-0.356		-0.285		0.033		-0.07		0.656		-0.178
8.25833	-3.775		-0.0585714		-0.357		-0.284		0.003		-0.072		0.605		-0.183
8.26667	-3.772		-0.0589286		-0.357		-0.278		-0.026		-0.074		0.557		-0.187
8.275	-3.77		-0.0591667		-0.362		-0.274		-0.053		-0.075		0.51		-0.19
8.28333	-3.771		-0.0596429		-0.367		-0.273		-0.076		-0.075		0.468		-0.191
8.29167	-3.771		-0.06		-0.369		-0.272		-0.095		-0.077		0.432		-0.192
8.3	-3.771		-0.060119		-0.37		-0.274		-0.112		-0.078		0.405		-0.194
8.30833	-3.772		-0.060119		-0.375		-0.28		-0.127		-0.081		0.389		-0.195
8.31667	-3.772		-0.0602381		-0.378		-0.286		-0.14		-0.083		0.384		-0.195
8.325	-3.772		-0.060119		-0.38		-0.291		-0.15		-0.087		0.387		-0.196
8.33333	-3.771		-0.0602381		-0.383		-0.297		-0.158		-0.089		0.393		-0.197
8.34167	-3.77		-0.0605952		-0.382		-0.3		-0.162		-0.09		0.4		-0.199
8.35	-3.77		-0.0607143		-0.382		-0.298		-0.163		-0.089		0.403		-0.202
8.35833	-3.769		-0.0611905		-0.385		-0.292		-0.162		-0.088		0.405		-0.206
8.36667	-3.769		-0.0615476		-0.386		-0.279		-0.158		-0.089		0.404		-0.209
8.375	-3.769		-0.0616667		-0.389		-0.264		-0.152		-0.09		0.403		-0.211
8.38333	-3.769		-0.0619048		-0.392		-0.25		-0.146		-0.092		0.414		-0.21
8.39167	-3.771		-0.0622619		-0.392		-0.238		-0.144		-0.092		0.449		-0.208
8.4	-3.773		-0.062381		-0.394		-0.231		-0.144		-0.092		0.529		-0.206
8.40833	-3.773		-0.0625		-0.396		-0.231		-0.147		-0.092		0.66		-0.204
8.41667	-3.774		-0.0629762		-0.397		-0.235		-0.155		-0.093		0.833		-0.2
8.425	-3.775		-0.0630952		-0.398		-0.242		-0.165		-0.096		1.021		-0.199
8.43333	-3.776		-0.0634524		-0.399		-0.254		-0.178		-0.097		1.193		-0.201
8.44167	-3.778		-0.0640476		-0.4		-0.263		-0.19		-0.099		1.319		-0.203
8.45	-3.779		-0.0641667		-0.4		-0.271		-0.203		-0.1		1.388		-0.204
8.45833	-3.781		-0.0645238		-0.4		-0.277		-0.216		-0.101		1.397		-0.205
8.46667	-3.782		-0.065119		-0.4		-0.285		-0.229		-0.102		1.355		-0.207
8.475	-3.782		-0.0653571		-0.4		-0.293		-0.241		-0.104		1.274		-0.211
8.48333	-3.778		-0.0654762		-0.4		-0.301		-0.251		-0.106		1.167		-0.215
8.49167	-3.771		-0.0657143		-0.401		-0.309		-0.26		-0.105		1.045		-0.219
8.5	-3.758		-0.0655952		-0.402		-0.315		-0.268		-0.105		0.92		-0.223
8.50833	-3.74		-0.0654762		-0.403		-0.321		-0.275		-0.108		0.799		-0.228
8.51667	-3.72		-0.0657143		-0.407		-0.325		-0.281		-0.111		0.686		-0.232
8.525	-3.7		-0.0655952		-0.412		-0.325		-0.289		-0.113		0.584		-0.236
8.53333	-3.683		-0.0657143		-0.415		-0.325		-0.297		-0.114		0.494		-0.239
8.54167	-3.673		-0.0659524		-0.42		-0.323		-0.305		-0.114		0.417		-0.242
8.55	-3.67		-0.0660714		-0.425		-0.316		-0.315		-0.115		0.356		-0.244
8.55833	-3.672		-0.0663095		-0.426		-0.307		-0.324		-0.115		0.31		-0.243
8.56667	-3.675		-0.0666667		-0.428		-0.294		-0.335		-0.117		0.282		-0.243
8.575	-3.679		-0.0666667		-0.428		-0.275		-0.344		-0.119		0.277		-0.242
8.58333	-3.685		-0.0667857		-0.426		-0.254		-0.356		-0.118		0.295		-0.242
8.59167	-3.692		-0.067381		-0.428		-0.226		-0.367		-0.114		0.333		-0.242
8.6	-3.7		-0.067619		-0.428		-0.19		-0.378		-0.106		0.382		-0.243
8.60833	-3.709		-0.0677381		-0.426		-0.149		-0.388		-0.097		0.43		-0.245
8.61667	-3.718		-0.0680952		-0.426		-0.104		-0.395		-0.087		0.466		-0.245
8.625	-3.729		-0.0680952		-0.426		-0.056		-0.402		-0.077		0.484		-0.247
8.63333	-3.74		-0.0683333		-0.422		-0.011		-0.409		-0.068		0.482		-0.249
8.64167	-3.751		-0.0688095		-0.418		0.035		-0.415		-0.061		0.462		-0.253
8.65	-3.76		-0.0689286		-0.412		0.08		-0.418		-0.056		0.428		-0.257
8.65833	-3.769		-0.0691667		-0.401		0.122		-0.42		-0.052		0.385		-0.261
8.66667	-3.78		-0.0695238		-0.388		0.163		-0.422		-0.048		0.337		-0.264
8.675	-3.789		-0.0694048		-0.375		0.199		-0.422		-0.046		0.286		-0.266
8.68333	-3.798		-0.0692857		-0.364		0.228		-0.42		-0.045		0.238		-0.267
8.69167	-3.805		-0.0694048		-0.36		0.25		-0.417		-0.046		0.194		-0.268
8.7	-3.812		-0.0692857		-0.365		0.255		-0.415		-0.046		0.154		-0.268
8.70833	-3.819		-0.0691667		-0.378		0.238		-0.415		-0.05		0.121		-0.269
8.71667	-3.826		-0.0690476		-0.393		0.202		-0.414		-0.056		0.099		-0.268
8.725	-3.833		-0.0686905		-0.41		0.151		-0.412		-0.064		0.096		-0.266
8.73333	-3.839		-0.0686905		-0.425		0.085		-0.406		-0.072		0.118		-0.266
8.74167	-3.845		-0.0689286		-0.439		0.019		-0.396		-0.082		0.16		-0.264
8.75	-3.85		-0.0690476		-0.452		-0.045		-0.382		-0.092		0.212		-0.261
8.75833	-3.856		-0.0695238		-0.465		-0.106		-0.363		-0.102		0.262		-0.258
8.76667	-3.86		-0.0702381		-0.475		-0.157		-0.343		-0.113		0.301		-0.255
8.775	-3.866		-0.0705952		-0.485		-0.206		-0.321		-0.122		0.321		-0.253
8.78333	-3.87		-0.0710714		-0.492		-0.247		-0.3		-0.131		0.324		-0.254
8.79167	-3.876		-0.0715476		-0.498		-0.278		-0.283		-0.14		0.312		-0.254
8.8	-3.881		-0.0715476		-0.503		-0.306		-0.267		-0.148		0.289		-0.251
8.80833	-3.885		-0.0716667		-0.507		-0.333		-0.247		-0.157		0.259		-0.25
8.81667	-3.889		-0.0721429		-0.509		-0.356		-0.207		-0.165		0.226		-0.249
8.825	-3.893		-0.072381		-0.512		-0.366		-0.123		-0.172		0.19		-0.251
8.83333	-3.896		-0.072619		-0.515		-0.376		0.02		-0.178		0.156		-0.252
8.84167	-3.898		-0.0729762		-0.517		-0.381		0.226		-0.185		0.125		-0.254
8.85	-3.901		-0.0730952		-0.52		-0.382		0.468		-0.192		0.094		-0.255
8.85833	-3.906		-0.0732143		-0.522		-0.386		0.701		-0.196		0.066		-0.257
8.86667	-3.91		-0.0734524		-0.521		-0.39		0.882		-0.202		0.04		-0.261
8.875	-3.914		-0.0736905		-0.522		-0.387		0.985		-0.208		0.014		-0.265
8.88333	-3.916		-0.0740476		-0.524		-0.393		1.005		-0.213		-0.01		-0.267
8.89167	-3.917		-0.0745238		-0.524		-0.402		0.953		-0.217		-0.031		-0.272
8.9	-3.918		-0.0746429		-0.522		-0.407		0.854		-0.222		-0.048		-0.277
8.90833	-3.919		-0.0747619		-0.523		-0.412		0.728		-0.228		-0.061		-0.281
8.91667	-3.92		-0.075		-0.515		-0.415		0.594		-0.233		-0.069		-0.284
8.925	-3.92		-0.074881		-0.506		-0.417		0.464		-0.237		-0.069		-0.283
8.93333	-3.919		-0.0744048		-0.497		-0.418		0.341		-0.242		-0.058		-0.278
8.94167	-3.918		-0.0740476		-0.487		-0.415		0.232		-0.247		-0.032		-0.267
8.95	-3.919		-0.0730952		-0.475		-0.409		0.137		-0.251		0.017		-0.249
8.95833	-3.922		-0.0717857		-0.464		-0.403		0.055		-0.254		0.101		-0.227
8.96667	-3.924		-0.0702381		-0.449		-0.396		-0.011		-0.255		0.239		-0.204
8.975	-3.926		-0.0685714		-0.435		-0.388		-0.067		-0.259		0.437		-0.185
8.98333	-3.928		-0.0675		-0.426		-0.386		-0.111		-0.265		0.683		-0.173
8.99167	-3.931		-0.0671429		-0.42		-0.383		-0.145		-0.27		0.94		-0.165
9	-3.932		-0.0672619		-0.419		-0.381		-0.166		-0.273		1.169		-0.165
9.00833	-3.934		-0.0682143		-0.425		-0.385		-0.174		-0.276		1.338		-0.171
9.01667	-3.935		-0.0696429		-0.431		-0.392		-0.168		-0.279		1.431		-0.179
9.025	-3.936		-0.0711905		-0.435		-0.401		-0.146		-0.283		1.448		-0.19
9.03333	-3.939		-0.0727381		-0.439		-0.414		-0.11		-0.286		1.402		-0.203
9.04167	-3.939		-0.0741667		-0.437		-0.426		-0.061		-0.29		1.309		-0.216
9.05	-3.94		-0.0753571		-0.432		-0.436		0.004		-0.294		1.186		-0.232
9.05833	-3.94		-0.0764286		-0.426		-0.447		0.085		-0.298		1.046		-0.247
9.06667	-3.94		-0.077381		-0.422		-0.456		0.179		-0.302		0.898		-0.263
9.075	-3.94		-0.0779762		-0.423		-0.465		0.281		-0.305		0.748		-0.278
9.08333	-3.941		-0.0785714		-0.431		-0.474		0.385		-0.309		0.603		-0.293
9.09167	-3.94		-0.0790476		-0.442		-0.481		0.481		-0.312		0.468		-0.306
9.1	-3.937		-0.0795238		-0.452		-0.488		0.559		-0.314		0.345		-0.319
9.10833	-3.935		-0.08		-0.467		-0.495		0.61		-0.316		0.235		-0.331
9.11667	-3.929		-0.0803571		-0.482		-0.502		0.63		-0.317		0.139		-0.341
9.125	-3.923		-0.0807143		-0.494		-0.507		0.625		-0.319		0.058		-0.35
9.13333	-3.919		-0.0810714		-0.507		-0.515		0.606		-0.321		-0.01		-0.357
9.14167	-3.916		-0.0815476		-0.515		-0.523		0.587		-0.325		-0.067		-0.365
9.15	-3.914		-0.0820238		-0.523		-0.528		0.576		-0.327		-0.114		-0.372
9.15833	-3.915		-0.0825		-0.532		-0.535		0.577		-0.329		-0.15		-0.377
9.16667	-3.916		-0.0828571		-0.542		-0.54		0.585		-0.33		-0.172		-0.384
9.175	-3.919		-0.0832143		-0.55		-0.545		0.592		-0.332		-0.176		-0.39
9.18333	-3.92		-0.0835714		-0.557		-0.55		0.59		-0.335		-0.159		-0.395
9.19167	-3.922		-0.0838095		-0.563		-0.553		0.573		-0.336		-0.128		-0.399
9.2	-3.925		-0.0840476		-0.568		-0.555		0.539		-0.337		-0.09		-0.402
9.20833	-3.928		-0.0844048		-0.574		-0.559		0.486		-0.34		-0.054		-0.404
9.21667	-3.932		-0.0842857		-0.577		-0.561		0.421		-0.343		-0.027		-0.407
9.225	-3.936		-0.0841667		-0.579		-0.564		0.349		-0.346		-0.015		-0.409
9.23333	-3.94		-0.0839286		-0.581		-0.567		0.272		-0.348		-0.017		-0.411
9.24167	-3.944		-0.0832143		-0.582		-0.564		0.194		-0.352		-0.03		-0.412
9.25	-3.947		-0.0821429		-0.582		-0.555		0.118		-0.354		-0.052		-0.411
9.25833	-3.95		-0.0804762		-0.582		-0.547		0.043		-0.357		-0.079		-0.412
9.26667	-3.95		-0.0782143		-0.581		-0.538		-0.026		-0.358		-0.11		-0.412
9.275	-3.95		-0.0761905		-0.582		-0.53		-0.089		-0.359		-0.142		-0.414
9.28333	-3.952		-0.0745238		-0.584		-0.53		-0.147		-0.359		-0.174		-0.418
9.29167	-3.953		-0.0735714		-0.589		-0.534		-0.2		-0.359		-0.203		-0.419
9.3	-3.955		-0.0734524		-0.595		-0.538		-0.246		-0.36		-0.23		-0.422
9.30833	-3.956		-0.0740476		-0.6		-0.546		-0.287		-0.362		-0.255		-0.425
9.31667	-3.957		-0.075		-0.605		-0.556		-0.322		-0.363		-0.278		-0.429
9.325	-3.957		-0.0764286		-0.61		-0.563		-0.352		-0.363		-0.299		-0.434
9.33333	-3.957		-0.0779762		-0.613		-0.573		-0.38		-0.365		-0.316		-0.438
9.34167	-3.958		-0.0792857		-0.617		-0.582		-0.405		-0.368		-0.33		-0.44
9.35	-3.957		-0.0804762		-0.62		-0.589		-0.427		-0.37		-0.342		-0.443
9.35833	-3.957		-0.0816667		-0.622		-0.596		-0.447		-0.371		-0.353		-0.446
9.36667	-3.956		-0.0827381		-0.625		-0.602		-0.464		-0.372		-0.362		-0.449
9.375	-3.956		-0.0836905		-0.63		-0.604		-0.477		-0.375		-0.37		-0.453
9.38333	-3.957		-0.0846429		-0.634		-0.608		-0.487		-0.378		-0.378		-0.456
9.39167	-3.957		-0.0852381		-0.639		-0.613		-0.493		-0.379		-0.387		-0.458
9.4	-3.957		-0.0858333		-0.645		-0.615		-0.497		-0.379		-0.395		-0.459
9.40833	-3.956		-0.0864286		-0.647		-0.617		-0.501		-0.381		-0.401		-0.461
9.41667	-3.954		-0.0869048		-0.649		-0.618		-0.504		-0.382		-0.407		-0.464
9.425	-3.952		-0.0871429		-0.654		-0.617		-0.508		-0.385		-0.414		-0.468
9.43333	-3.95		-0.0875		-0.655		-0.618		-0.512		-0.387		-0.422		-0.472
9.44167	-3.948		-0.0877381		-0.655		-0.62		-0.517		-0.388		-0.429		-0.475
9.45	-3.946		-0.0878571		-0.656		-0.621		-0.523		-0.389		-0.437		-0.477
9.45833	-3.943		-0.0879762		-0.652		-0.622		-0.529		-0.388		-0.444		-0.48
9.46667	-3.939		-0.0878571		-0.646		-0.622		-0.536		-0.39		-0.45		-0.482
9.475	-3.936		-0.0878571		-0.642		-0.621		-0.54		-0.392		-0.455		-0.484
9.48333	-3.933		-0.0878571		-0.635		-0.619		-0.543		-0.395		-0.46		-0.486
9.49167	-3.929		-0.0878571		-0.631		-0.617		-0.545		-0.396		-0.466		-0.487
9.5	-3.926		-0.087619		-0.632		-0.617		-0.548		-0.396		-0.471		-0.489
9.50833	-3.924		-0.0872619		-0.633		-0.621		-0.55		-0.397		-0.474		-0.493
9.51667	-3.922		-0.0870238		-0.639		-0.623		-0.549		-0.397		-0.477		-0.494
9.525	-3.921		-0.0865476		-0.647		-0.624		-0.549		-0.398		-0.481		-0.495
9.53333	-3.921		-0.0857143		-0.654		-0.626		-0.548		-0.398		-0.484		-0.495
9.54167	-3.922		-0.085119		-0.661		-0.629		-0.544		-0.397		-0.488		-0.496
9.55	-3.922		-0.0842857		-0.67		-0.63		-0.535		-0.396		-0.491		-0.499
9.55833	-3.921		-0.0838095		-0.676		-0.631		-0.514		-0.395		-0.493		-0.501
9.56667	-3.921		-0.0835714		-0.682		-0.636		-0.477		-0.393		-0.493		-0.502
9.575	-3.922		-0.0835714		-0.689		-0.639		-0.417		-0.393		-0.494		-0.504
9.58333	-3.923		-0.0834524		-0.693		-0.641		-0.331		-0.395		-0.496		-0.507
9.59167	-3.921		-0.0835714		-0.696		-0.643		-0.228		-0.397		-0.499		-0.509
9.6	-3.922		-0.0835714		-0.702		-0.646		-0.117		-0.4		-0.503		-0.51
9.60833	-3.921		-0.0835714		-0.703		-0.647		-0.016		-0.401		-0.507		-0.511
9.61667	-3.92		-0.0836905		-0.705		-0.648		0.053		-0.402		-0.513		-0.514
9.625	-3.919		-0.0836905		-0.709		-0.649		0.081		-0.404		-0.516		-0.517
9.63333	-3.918		-0.0836905		-0.711		-0.65		0.072		-0.404		-0.519		-0.518
9.64167	-3.917		-0.0839286		-0.712		-0.652		0.029		-0.404		-0.522		-0.52
9.65	-3.915		-0.0840476		-0.712		-0.653		-0.037		-0.403		-0.525		-0.523
9.65833	-3.914		-0.0839286		-0.712		-0.653		-0.113		-0.401		-0.527		-0.525
9.66667	-3.914		-0.0839286		-0.714		-0.656		-0.192		-0.4		-0.531		-0.528
9.675	-3.915		-0.0836905		-0.716		-0.659		-0.269		-0.401		-0.535		-0.531
9.68333	-3.913		-0.0833333		-0.717		-0.661		-0.34		-0.404		-0.538		-0.534
9.69167	-3.91		-0.0829762		-0.716		-0.66		-0.403		-0.406		-0.54		-0.535
9.7	-3.909		-0.0827381		-0.716		-0.659		-0.459		-0.409		-0.541		-0.537
9.70833	-3.909		-0.082619		-0.715		-0.658		-0.509		-0.411		-0.544		-0.537
9.71667	-3.907		-0.082381		-0.712		-0.656		-0.554		-0.413		-0.546		-0.54
9.725	-3.906		-0.0819048		-0.714		-0.654		-0.594		-0.415		-0.549		-0.546
9.73333	-3.905		-0.0809524		-0.713		-0.651		-0.631		-0.418		-0.55		-0.548
9.74167	-3.905		-0.0795238		-0.713		-0.647		-0.662		-0.419		-0.552		-0.547
9.75	-3.904		-0.0778571		-0.717		-0.643		-0.69		-0.419		-0.555		-0.546
9.75833	-3.903		-0.0761905		-0.718		-0.639		-0.713		-0.419		-0.556		-0.546
9.76667	-3.901		-0.075		-0.721		-0.635		-0.733		-0.421		-0.558		-0.547
9.775	-3.901		-0.0744048		-0.726		-0.633		-0.75		-0.422		-0.56		-0.549
9.78333	-3.901		-0.0745238		-0.73		-0.633		-0.767		-0.422		-0.561		-0.55
9.79167	-3.899		-0.0753571		-0.736		-0.635		-0.781		-0.422		-0.562		-0.552
9.8	-3.897		-0.0766667		-0.74		-0.637		-0.793		-0.421		-0.562		-0.552
9.80833	-3.897		-0.0784524		-0.742		-0.637		-0.802		-0.421		-0.563		-0.552
9.81667	-3.895		-0.0802381		-0.744		-0.637		-0.81		-0.421		-0.566		-0.553
9.825	-3.894		-0.0819048		-0.75		-0.635		-0.817		-0.421		-0.568		-0.553
9.83333	-3.893		-0.0835714		-0.755		-0.632		-0.824		-0.421		-0.569		-0.554
9.84167	-3.889		-0.085		-0.76		-0.629		-0.831		-0.419		-0.57		-0.556
9.85	-3.886		-0.0864286		-0.764		-0.627		-0.837		-0.419		-0.572		-0.559
9.85833	-3.885		-0.0877381		-0.767		-0.627		-0.843		-0.421		-0.573		-0.56
9.86667	-3.884		-0.0888095		-0.769		-0.631		-0.848		-0.424		-0.576		-0.563
9.875	-3.883		-0.0897619		-0.775		-0.635		-0.852		-0.425		-0.579		-0.563
9.88333	-3.882		-0.0908333		-0.777		-0.641		-0.856		-0.426		-0.582		-0.564
9.89167	-3.883		-0.0916667		-0.776		-0.649		-0.861		-0.428		-0.583		-0.565
9.9	-3.884		-0.0921429		-0.777		-0.658		-0.867		-0.428		-0.585		-0.566
9.90833	-3.884		-0.0927381		-0.779		-0.665		-0.873		-0.428		-0.586		-0.568
9.91667	-3.885		-0.0932143		-0.783		-0.672		-0.876		-0.429		-0.588		-0.57
9.925	-3.885		-0.0936905		-0.784		-0.676		-0.88		-0.429		-0.589		-0.572
9.93333	-3.886		-0.0941667		-0.784		-0.678		-0.883		-0.429		-0.59		-0.572
9.94167	-3.886		-0.0944048		-0.785		-0.68		-0.885		-0.429		-0.591		-0.571
9.95	-3.888		-0.0946429		-0.787		-0.679		-0.887		-0.433		-0.591		-0.572
9.95833	-3.888		-0.0952381		-0.787		-0.679		-0.889		-0.436		-0.593		-0.573
9.96667	-3.888		-0.0955952		-0.788		-0.68		-0.889		-0.438		-0.595		-0.574
9.975	-3.889		-0.0961905		-0.789		-0.68		-0.888		-0.438		-0.596		-0.575
9.98333	-3.888		-0.0969048		-0.792		-0.682		-0.887		-0.439		-0.598		-0.578
9.99167	-3.888		-0.097381		-0.791		-0.685		-0.888		-0.441		-0.6		-0.578
10	-3.889		-0.0977381		-0.795		-0.682		-0.89		-0.442		-0.602		-0.578
10.0083	-3.889		-0.0982143		-0.795		-0.668		-0.895		-0.443		-0.605		-0.58
10.0167	-3.89		-0.0979762		-0.793		-0.639		-0.901		-0.443		-0.608		-0.582
10.025	-3.89		-0.0967857		-0.792		-0.589		-0.909		-0.443		-0.611		-0.583
10.0333	-3.889		-0.0883333		-0.793		-0.525		-0.918		-0.442		-0.613		-0.584
10.0417	-3.89		-0.0360714		-0.793		-0.455		-0.926		-0.442		-0.615		-0.586
10.05	-3.891		0.225119		-0.791		-0.383		-0.934		-0.444		-0.617		-0.588
10.0583	-3.892		1.20536		-0.786		-0.295		-0.941		-0.445		-0.618		-0.589
10.0667	-3.891		3.8675		-0.772		-0.098		-0.946		-0.444		-0.62		-0.588
10.075	-3.889		9.20738		-0.736		0.445		-0.952		-0.445		-0.621		-0.586
10.0833	-3.884		17.3842		-0.665		1.8		-0.959		-0.445		-0.622		-0.584
10.0917	-3.877		27.3412		-0.55		4.61		-0.965		-0.445		-0.623		-0.581
10.1	-3.87		37.3635		-0.394		9.408		-0.968		-0.442		-0.623		-0.577
10.1083	-3.863		45.8645		-0.217		16.189		-0.969		-0.438		-0.623		-0.574
10.1167	-3.856		51.8386		-0.052		24.13		-0.967		-0.432		-0.621		-0.571
10.125	-3.85		54.9311		0.132		31.812		-0.96		-0.421		-0.616		-0.57
10.1333	-3.849		55.2889		0.24		37.773		-0.947		-0.402		-0.61		-0.57
10.1417	-3.85		53.3632		0.224		41.088		-0.928		-0.375		-0.603		-0.572
10.15	-3.852		49.7313		0.104		41.581		-0.901		-0.335		-0.597		-0.572
10.1583	-3.855		44.984		-0.038		39.692		-0.863		-0.277		-0.591		-0.572
10.1667	-3.859		39.6615		-0.137		36.185		-0.816		-0.193		-0.581		-0.57
10.175	-3.865		34.2025		-0.239		31.84		-0.767		-0.076		-0.571		-0.565
10.1833	-3.87		28.937		-0.332		27.257		-0.719		0.09		-0.553		-0.545
10.1917	-3.875		24.0877		-0.416		22.833		-0.676		0.326		-0.511		-0.481
10.2	-3.882		19.7674		-0.492		18.79		-0.64		0.683		-0.412		-0.319
10.2083	-3.89		16.0162		-0.554		15.234		-0.587		1.243		-0.199		0.032
10.2167	-3.897		12.8326		-0.604		12.189		-0.451		2.115		0.194		0.676
10.225	-3.903		10.1821		-0.647		9.641		-0.089		3.405		0.819		1.68
10.2333	-3.907		8.01405		-0.682		7.545		0.748		5.176		1.681		3.028
10.2417	-3.913		6.27131		-0.708		5.849		2.371		7.388		2.718		4.615
10.25	-3.918		4.89		-0.732		4.493		5.013		9.884		3.814		6.263
10.2583	-3.924		3.80714		-0.751		3.422		8.66		12.415		4.831		7.772
10.2667	-3.929		2.96714		-0.765		2.589		12.973		14.695		5.661		8.993
10.275	-3.93		2.31988		-0.779		1.941		17.337		16.47		6.238		9.84
10.2833	-3.932		1.82345		-0.79		1.438		21.07		17.573		6.545		10.288
10.2917	-3.934		1.44357		-0.799		1.053		23.646		17.952		6.6		10.367
10.3	-3.933		1.15202		-0.806		0.751		24.839		17.66		6.443		10.139
10.3083	-3.933		0.927024		-0.811		0.515		24.724		16.818		6.119		9.667
10.3167	-3.935		0.753333		-0.812		0.331		23.567		15.581		5.675		9.01
10.325	-3.936		0.618095		-0.815		0.183		21.724		14.099		5.152		8.226
10.3333	-3.939		0.511548		-0.818		0.064		19.539		12.502		4.589		7.372
10.3417	-3.939		0.427024		-0.821		-0.031		17.282		10.899		4.014		6.491
10.35	-3.939		0.359167		-0.825		-0.112		15.131		9.361		3.452		5.623
10.3583	-3.941		0.303929		-0.828		-0.179		13.172		7.933		2.917		4.8
10.3667	-3.943		0.259167		-0.83		-0.23		11.434		6.644		2.422		4.038
10.375	-3.945		0.222381		-0.835		-0.274		9.912		5.508		1.973		3.348
10.3833	-3.946		0.191429		-0.838		-0.31		8.584		4.527		1.574		2.737
10.3917	-3.945		0.165714		-0.84		-0.341		7.421		3.695		1.226		2.206
10.4	-3.946		0.14381		-0.843		-0.372		6.396		2.996		0.923		1.74
10.4083	-3.949		0.124643		-0.846		-0.399		5.49		2.414		0.665		1.337
10.4167	-3.951		0.108095		-0.847		-0.424		4.685		1.935		0.446		0.995
10.425	-3.953		0.0934524		-0.851		-0.449		3.971		1.541		0.261		0.71
10.4333	-3.956		0.0802381		-0.852		-0.471		3.334		1.219		0.105		0.472
10.4417	-3.958		0.0683333		-0.852		-0.49		2.768		0.958		-0.021		0.284
10.45	-3.959		0.0577381		-0.855		-0.509		2.265		0.746		-0.125		0.132
10.4583	-3.959		0.0478571		-0.856		-0.528		1.819		0.572		-0.212		0.008
10.4667	-3.96		0.0388095		-0.856		-0.544		1.425		0.43		-0.285		-0.094
10.475	-3.96		0.0303571		-0.859		-0.56		1.079		0.314		-0.343		-0.178
10.4833	-3.96		0.022381		-0.862		-0.574		0.779		0.218		-0.392		-0.247
10.4917	-3.96		0.0154762		-0.864		-0.586		0.522		0.137		-0.433		-0.304
10.5	-3.961		0.00928571		-0.869		-0.599		0.301		0.069		-0.469		-0.349
10.5083	-3.962		0.00333333		-0.872		-0.612		0.112		0.013		-0.5		-0.389
10.5167	-3.962		-0.00214286		-0.873		-0.623		-0.048		-0.032		-0.527		-0.423
10.525	-3.963		-0.00702381		-0.874		-0.636		-0.184		-0.071		-0.548		-0.451
10.5333	-3.965		-0.0119048		-0.875		-0.647		-0.298		-0.106		-0.568		-0.474
10.5417	-3.966		-0.0161905		-0.877		-0.656		-0.396		-0.137		-0.587		-0.496
10.55	-3.968		-0.02		-0.882		-0.667		-0.479		-0.164		-0.601		-0.517
10.5583	-3.971		-0.0236905		-0.886		-0.675		-0.55		-0.19		-0.614		-0.535
10.5667	-3.977		-0.0265476		-0.885		-0.682		-0.611		-0.215		-0.625		-0.551
10.575	-3.981		-0.0290476		-0.887		-0.691		-0.665		-0.238		-0.636		-0.565
10.5833	-3.984		-0.0317857		-0.89		-0.699		-0.715		-0.256		-0.645		-0.577
10.5917	-3.988		-0.0344048		-0.891		-0.704		-0.763		-0.271		-0.652		-0.587
10.6	-3.992		-0.0369048		-0.892		-0.709		-0.806		-0.286		-0.659		-0.597
10.6083	-3.997		-0.0394048		-0.892		-0.713		-0.844		-0.3		-0.665		-0.607
10.6167	-4.004		-0.0415476		-0.892		-0.715		-0.88		-0.312		-0.671		-0.615
10.625	-4.009		-0.0435714		-0.894		-0.72		-0.913		-0.324		-0.677		-0.622
10.6333	-4.011		-0.0452381		-0.898		-0.725		-0.943		-0.335		-0.682		-0.628
10.6417	-4.013		-0.0458333		-0.9		-0.73		-0.97		-0.345		-0.69		-0.633
10.65	-4.015		-0.0442857		-0.905		-0.736		-0.996		-0.353		-0.696		-0.637
10.6583	-4.018		-0.039881		-0.909		-0.74		-1.019		-0.363		-0.702		-0.642
10.6667	-4.024		-0.0316667		-0.911		-0.744		-1.04		-0.375		-0.707		-0.648
10.675	-4.03		-0.019881		-0.917		-0.75		-1.057		-0.385		-0.71		-0.654
10.6833	-4.036		-0.00666667		-0.924		-0.756		-1.073		-0.395		-0.713		-0.659
10.6917	-4.042		0.00583333		-0.929		-0.761		-1.086		-0.406		-0.716		-0.663
10.7	-4.047		0.0153571		-0.935		-0.766		-1.098		-0.417		-0.719		-0.665
10.7083	-4.051		0.02		-0.939		-0.773		-1.108		-0.427		-0.723		-0.669
10.7167	-4.056		0.0196429		-0.942		-0.781		-1.117		-0.436		-0.727		-0.671
10.725	-4.062		0.015119		-0.948		-0.789		-1.126		-0.444		-0.731		-0.673
10.7333	-4.068		0.00702381		-0.954		-0.799		-1.135		-0.452		-0.734		-0.676
10.7417	-4.074		-0.0027381		-0.958		-0.806		-1.144		-0.459		-0.737		-0.679
10.75	-4.08		-0.0128571		-0.965		-0.81		-1.15		-0.467		-0.74		-0.682
10.7583	-4.085		-0.0229762		-0.969		-0.817		-1.155		-0.475		-0.744		-0.685
10.7667	-4.087		-0.0321429		-0.971		-0.825		-1.161		-0.484		-0.748		-0.688
10.775	-4.088		-0.0403571		-0.974		-0.829		-1.167		-0.491		-0.751		-0.691
10.7833	-4.085		-0.0477381		-0.979		-0.83		-1.171		-0.498		-0.753		-0.693
10.7917	-4.075		-0.0541667		-0.982		-0.833		-1.176		-0.505		-0.754		-0.696
10.8	-4.05		-0.0594048		-0.986		-0.835		-1.182		-0.511		-0.754		-0.698
10.8083	-3.995		-0.0642857		-0.989		-0.835		-1.186		-0.515		-0.757		-0.7
10.8167	-3.884		-0.0680952		-0.991		-0.838		-1.188		-0.521		-0.761		-0.704
10.825	-3.661		-0.0710714		-0.993		-0.837		-1.19		-0.526		-0.764		-0.709
10.8333	-3.214		-0.0740476		-0.995		-0.837		-1.195		-0.532		-0.766		-0.712
10.8417	-2.341		-0.0766667		-0.994		-0.838		-1.202		-0.536		-0.77		-0.714
10.85	-0.706		-0.0788095		-0.976		-0.838		-1.209		-0.54		-0.774		-0.716
10.8583	2.144		-0.0809524		-0.913		-0.837		-1.217		-0.545		-0.778		-0.717
10.8667	6.632		-0.0829762		-0.724		-0.835		-1.227		-0.551		-0.782		-0.719
10.875	12.855		-0.0846429		-0.488		-0.817		-1.239		-0.558		-0.785		-0.722
10.8833	20.397		-0.0861905		1.566		-0.751		-1.249		-0.563		-0.789		-0.724
10.8917	28.394		-0.0872619		5.288		-0.573		-1.26		-0.568		-0.791		-0.728
10.9	35.805		-0.0882143		11.01		-0.174		-1.269		-0.573		-0.792		-0.732
10.9083	41.776		-0.0892857		18.452		0.591		-1.278		-0.578		-0.794		-0.738
10.9167	45.813		-0.089881		26.606		1.832		-1.286		-0.584		-0.793		-0.744
10.925	47.823		-0.0902381		34.052		3.547		-1.292		-0.587		-0.793		-0.747
10.9333	48.015		-0.0908333		39.506		5.555		-1.294		-0.591		-0.794		-0.746
10.9417	46.761		-0.0913095		42.232		7.544		-1.278		-0.593		-0.797		-0.744
10.95	44.47		-0.0916667		42.22		9.162		-1.211		-0.593		-0.799		-0.743
10.9583	41.498		-0.092619		40		10.151		-1.012		-0.593		-0.8		-0.745
10.9667	38.104		-0.0935714		36.33		10.426		-0.555		-0.593		-0.802		-0.747
10.975	34.474		-0.0945238		31.948		10.061		0.334		-0.593		-0.805		-0.747
10.9833	30.732		-0.0957143		27.388		9.229		1.81		-0.592		-0.807		-0.746
10.9917	26.961		-0.0967857		23.002		8.126		3.92		-0.589		-0.807		-0.743
11	23.244		-0.0978571		18.994		6.919		6.536		-0.586		-0.806		-0.737
11.0083	19.661		-0.0992857		15.436		5.73		9.356		-0.579		-0.802		-0.725
11.0167	16.284		-0.100476		12.344		4.636		11.991		-0.565		-0.795		-0.708
11.025	13.169		-0.101548		9.718		3.67		14.089		-0.543		-0.784		-0.69
11.0333	10.352		-0.102381		7.526		2.838		15.42		-0.508		-0.772		-0.676
11.0417	7.854		-0.103333		5.722		2.142		15.915		-0.457		-0.763		-0.661
11.05	5.686		-0.104167		4.262		1.567		15.647		-0.386		-0.758		-0.642
11.0583	3.841		-0.104881		3.088		1.098		14.783		-0.292		-0.753		-0.624
11.0667	2.296		-0.105238		2.152		0.719		13.527		-0.181		-0.75		-0.618
11.075	1.019		-0.105476		1.408		0.415		12.072		-0.06		-0.748		-0.623
11.0833	-0.021		-0.105595		0.82		0.172		10.581		0.06		-0.747		-0.629
11.0917	-0.86		-0.105595		0.356		-0.018		9.161		0.166		-0.752		-0.635
11.1	-1.525		-0.105357		-0.008		-0.172		7.873		0.248		-0.76		-0.642
11.1083	-2.048		-0.105476		-0.155		-0.296		6.74		0.3		-0.768		-0.651
11.1167	-2.457		-0.105833		-0.273		-0.393		5.762		0.319		-0.776		-0.664
11.125	-2.775		-0.106071		-0.367		-0.473		4.924		0.307		-0.785		-0.678
11.1333	-3.02		-0.106071		-0.445		-0.539		4.208		0.268		-0.794		-0.69
11.1417	-3.21		-0.105595		-0.509		-0.589		3.595		0.208		-0.801		-0.704
11.15	-3.359		-0.104643		-0.563		-0.632		3.065		0.136		-0.808		-0.717
11.1583	-3.476		-0.102262		-0.607		-0.67		2.604		0.055		-0.814		-0.729
11.1667	-3.569		-0.0977381		-0.642		-0.7		2.198		-0.028		-0.817		-0.741
11.175	-3.643		-0.090119		-0.674		-0.726		1.834		-0.107		-0.82		-0.752
11.1833	-3.704		-0.0775		-0.7		-0.746		1.506		-0.181		-0.824		-0.762
11.1917	-3.755		-0.0589286		-0.724		-0.766		1.209		-0.251		-0.828		-0.771
11.2	-3.8		-0.0352381		-0.745		-0.783		0.936		-0.313		-0.833		-0.777
11.2083	-3.836		-0.00904762		-0.763		-0.801		0.685		-0.369		-0.838		-0.784
11.2167	-3.867		0.0154762		-0.779		-0.811		0.451		-0.416		-0.843		-0.791
11.225	-3.894		0.0335714		-0.796		-0.822		0.235		-0.455		-0.847		-0.794
11.2333	-3.916		0.0428571		-0.813		-0.836		0.036		-0.488		-0.848		-0.798
11.2417	-3.937		0.0429762		-0.829		-0.847		-0.144		-0.517		-0.849		-0.8
11.25	-3.953		0.0352381		-0.845		-0.855		-0.308		-0.541		-0.85		-0.802
11.2583	-3.965		0.0229762		-0.858		-0.865		-0.454		-0.56		-0.853		-0.806
11.2667	-3.973		0.00940476		-0.868		-0.873		-0.583		-0.577		-0.856		-0.809
11.275	-3.98		-0.0025		-0.878		-0.88		-0.697		-0.591		-0.858		-0.811
11.2833	-3.985		-0.00845238		-0.888		-0.887		-0.797		-0.603		-0.861		-0.815
11.2917	-3.987		-0.00535714		-0.892		-0.89		-0.882		-0.612		-0.861		-0.82
11.3	-3.991		0.00916667		-0.899		-0.891		-0.953		-0.619		-0.862		-0.822
11.3083	-3.997		0.0353571		-0.906		-0.894		-1.012		-0.625		-0.865		-0.822
11.3167	-4.003		0.0692857		-0.91		-0.896		-1.062		-0.628		-0.869		-0.821
11.325	-4.011		0.103571		-0.913		-0.898		-1.102		-0.63		-0.871		-0.819
11.3333	-4.021		0.131548		-0.917		-0.902		-1.134		-0.634		-0.87		-0.815
11.3417	-4.032		0.147381		-0.92		-0.906		-1.159		-0.636		-0.87		-0.808
11.35	-4.043		0.149167		-0.923		-0.909		-1.173		-0.638		-0.869		-0.8
11.3583	-4.054		0.13881		-0.928		-0.915		-1.174		-0.64		-0.865		-0.79
11.3667	-4.067		0.119405		-0.934		-0.92		-1.162		-0.642		-0.861		-0.781
11.375	-4.078		0.0947619		-0.94		-0.925		-1.135		-0.642		-0.857		-0.772
11.3833	-4.087		0.0685714		-0.948		-0.932		-1.102		-0.64		-0.853		-0.765
11.3917	-4.095		0.0433333		-0.955		-0.937		-1.064		-0.638		-0.85		-0.761
11.4	-4.105		0.019881		-0.961		-0.941		-1.026		-0.634		-0.85		-0.758
11.4083	-4.114		-0.00107143		-0.968		-0.947		-0.995		-0.63		-0.854		-0.757
11.4167	-4.123		-0.0190476		-0.972		-0.951		-0.978		-0.624		-0.857		-0.756
11.425	-4.131		-0.0338095		-0.977		-0.954		-0.973		-0.618		-0.859		-0.757
11.4333	-4.138		-0.0444048		-0.984		-0.954		-0.978		-0.615		-0.863		-0.76
11.4417	-4.143		-0.0479762		-0.99		-0.954		-0.993		-0.613		-0.866		-0.764
11.45	-4.148		-0.0378571		-0.994		-0.948		-1.016		-0.613		-0.868		-0.77
11.4583	-4.152		-0.00261905		-0.997		-0.93		-1.044		-0.618		-0.869		-0.774
11.4667	-4.156		0.0725		-1		-0.899		-1.076		-0.624		-0.871		-0.778
11.475	-4.16		0.197857		-1.004		-0.861		-1.108		-0.634		-0.872		-0.781
11.4833	-4.164		0.370238		-1.005		-0.818		-1.136		-0.645		-0.873		-0.781
11.4917	-4.165		0.568095		-1.007		-0.78		-1.161		-0.655		-0.873		-0.778
11.5	-4.167		0.75631		-1.008		-0.753		-1.181		-0.664		-0.868		-0.774
11.5083	-4.168		0.899286		-1.006		-0.743		-1.19		-0.673		-0.862		-0.769
11.5167	-4.17		0.974881		-1.007		-0.748		-1.181		-0.68		-0.852		-0.763
11.525	-4.171		0.979405		-1.006		-0.766		-1.153		-0.689		-0.839		-0.757
11.5333	-4.17		0.924167		-1.005		-0.792		-1.096		-0.697		-0.827		-0.749
11.5417	-4.17		0.828452		-1.006		-0.821		-1.008		-0.702		-0.814		-0.741
11.55	-4.172		0.712143		-1.007		-0.847		-0.89		-0.708		-0.799		-0.732
11.5583	-4.173		0.59		-1.006		-0.868		-0.755		-0.712		-0.783		-0.725
11.5667	-4.174		0.472143		-1.008		-0.889		-0.621		-0.715		-0.764		-0.718
11.575	-4.176		0.364881		-1.01		-0.908		-0.505		-0.717		-0.745		-0.712
11.5833	-4.178		0.270357		-1.01		-0.924		-0.416		-0.719		-0.727		-0.709
11.5917	-4.18		0.189524		-1.012		-0.94		-0.36		-0.722		-0.713		-0.71
11.6	-4.182		0.122619		-1.013		-0.953		-0.34		-0.722		-0.703		-0.714
11.6083	-4.184		0.0679762		-1.014		-0.964		-0.353		-0.723		-0.698		-0.718
11.6167	-4.186		0.0240476		-1.017		-0.974		-0.392		-0.725		-0.698		-0.724
11.625	-4.189		-0.0103571		-1.017		-0.981		-0.45		-0.727		-0.703		-0.73
11.6333	-4.192		-0.0369048		-1.017		-0.986		-0.518		-0.728		-0.71		-0.736
11.6417	-4.195		-0.0572619		-1.019		-0.992		-0.589		-0.73		-0.718		-0.743
11.65	-4.199		-0.072381		-1.021		-0.997		-0.661		-0.731		-0.729		-0.749
11.6583	-4.203		-0.0839286		-1.02		-1		-0.727		-0.733		-0.741		-0.756
11.6667	-4.205		-0.0928571		-1.019		-1.004		-0.786		-0.734		-0.753		-0.763
11.675	-4.205		-0.0994048		-1.02		-1.008		-0.838		-0.735		-0.767		-0.77
11.6833	-4.205		-0.104643		-1.022		-1.01		-0.883		-0.737		-0.782		-0.776
11.6917	-4.206		-0.10881		-1.024		-1.014		-0.92		-0.741		-0.797		-0.782
11.7	-4.208		-0.111667		-1.025		-1.017		-0.951		-0.744		-0.811		-0.789
11.7083	-4.211		-0.114167		-1.025		-1.018		-0.975		-0.748		-0.824		-0.798
11.7167	-4.214		-0.11631		-1.025		-1.022		-0.993		-0.751		-0.838		-0.81
11.725	-4.215		-0.117857		-1.028		-1.025		-1.013		-0.754		-0.852		-0.813
11.7333	-4.217		-0.119286		-1.03		-1.026		-1.034		-0.757		-0.867		-0.81
11.7417	-4.218		-0.120595		-1.032		-1.028		-1.055		-0.759		-0.88		-0.81
11.75	-4.218		-0.12131		-1.035		-1.032		-1.074		-0.763		-0.891		-0.814
11.7583	-4.217		-0.121786		-1.037		-1.033		-1.091		-0.767		-0.901		-0.82
11.7667	-4.218		-0.122381		-1.039		-1.035		-1.109		-0.769		-0.911		-0.824
11.775	-4.22		-0.122381		-1.042		-1.038		-1.128		-0.771		-0.919		-0.825
11.7833	-4.222		-0.122262		-1.044		-1.04		-1.147		-0.773		-0.925		-0.826
11.7917	-4.224		-0.121905		-1.043		-1.041		-1.164		-0.774		-0.932		-0.828
11.8	-4.223		-0.12131		-1.044		-1.041		-1.179		-0.778		-0.937		-0.829
11.8083	-4.22		-0.120833		-1.046		-1.041		-1.193		-0.778		-0.941		-0.83
11.8167	-4.214		-0.120714		-1.046		-1.043		-1.205		-0.776		-0.944		-0.83
11.825	-4.207		-0.120714		-1.048		-1.047		-1.214		-0.777		-0.946		-0.828
11.8333	-4.197		-0.120833		-1.051		-1.046		-1.222		-0.778		-0.947		-0.826
11.8417	-4.183		-0.121429		-1.052		-1.046		-1.226		-0.78		-0.948		-0.827
11.85	-4.167		-0.122143		-1.056		-1.046		-1.229		-0.782		-0.949		-0.828
11.8583	-4.153		-0.122976		-1.06		-1.045		-1.23		-0.783		-0.947		-0.828
11.8667	-4.141		-0.12381		-1.062		-1.046		-1.229		-0.783		-0.947		-0.827
11.875	-4.132		-0.124405		-1.064		-1.046		-1.226		-0.781		-0.946		-0.826
11.8833	-4.128		-0.125		-1.067		-1.044		-1.223		-0.778		-0.944		-0.824
11.8917	-4.129		-0.125357		-1.069		-1.044		-1.218		-0.771		-0.942		-0.82
11.9	-4.132		-0.125952		-1.069		-1.045		-1.211		-0.759		-0.937		-0.814
11.9083	-4.137		-0.126429		-1.069		-1.044		-1.205		-0.741		-0.93		-0.804
11.9167	-4.144		-0.126905		-1.066		-1.044		-1.199		-0.718		-0.922		-0.791
11.925	-4.152		-0.127381		-1.064		-1.044		-1.194		-0.694		-0.91		-0.773
11.9333	-4.16		-0.127619		-1.064		-1.043		-1.188		-0.667		-0.895		-0.753
11.9417	-4.168		-0.127619		-1.064		-1.044		-1.184		-0.64		-0.878		-0.732
11.95	-4.176		-0.127976		-1.064		-1.045		-1.178		-0.619		-0.862		-0.712
11.9583	-4.183		-0.127976		-1.064		-1.043		-1.172		-0.606		-0.844		-0.697
11.9667	-4.189		-0.127976		-1.063		-1.043		-1.165		-0.601		-0.827		-0.685
11.975	-4.197		-0.128452		-1.064		-1.043		-1.158		-0.602		-0.815		-0.677
11.9833	-4.205		-0.12881		-1.067		-1.043		-1.152		-0.61		-0.808		-0.673
11.9917	-4.213		-0.12881		-1.07		-1.046		-1.147		-0.623		-0.804		-0.675
12	-4.221		-0.129286		-1.071		-1.049		-1.143		-0.638		-0.805		-0.68
12.0083	-4.228		-0.129405		-1.073		-1.05		-1.139		-0.654		-0.808		-0.688
12.0167	-4.233		-0.129167		-1.074		-1.05		-1.138		-0.669		-0.813		-0.697
12.025	-4.236		-0.129048		-1.076		-1.049		-1.138		-0.684		-0.821		-0.709
12.0333	-4.24		-0.128571		-1.079		-1.047		-1.139		-0.701		-0.828		-0.723
12.0417	-4.244		-0.127738		-1.081		-1.044		-1.141		-0.717		-0.836		-0.737
12.05	-4.249		-0.127143		-1.082		-1.041		-1.145		-0.731		-0.844		-0.751
12.0583	-4.252		-0.126786		-1.084		-1.037		-1.149		-0.741		-0.853		-0.764
12.0667	-4.255		-0.12631		-1.087		-1.036		-1.152		-0.749		-0.864		-0.776
12.075	-4.256		-0.126667		-1.09		-1.036		-1.154		-0.758		-0.873		-0.787
12.0833	-4.255		-0.127262		-1.094		-1.036		-1.154		-0.765		-0.882		-0.799
12.0917	-4.254		-0.127857		-1.095		-1.037		-1.154		-0.77		-0.892		-0.81
12.1	-4.254		-0.128452		-1.094		-1.038		-1.153		-0.775		-0.901		-0.819
12.1083	-4.253		-0.129167		-1.094		-1.038		-1.151		-0.779		-0.91		-0.828
12.1167	-4.251		-0.129762		-1.093		-1.039		-1.149		-0.782		-0.919		-0.834
12.125	-4.249		-0.130238		-1.092		-1.04		-1.145		-0.783		-0.927		-0.837
12.1333	-4.248		-0.130833		-1.091		-1.037		-1.144		-0.785		-0.933		-0.835
12.1417	-4.246		-0.13119		-1.085		-1.035		-1.145		-0.788		-0.937		-0.828
12.15	-4.246		-0.131667		-1.071		-1.029		-1.147		-0.79		-0.941		-0.814
12.1583	-4.244		-0.131786		-1.048		-1.016		-1.152		-0.792		-0.942		-0.799
12.1667	-4.242		-0.130952		-1.016		-0.997		-1.159		-0.793		-0.943		-0.782
12.175	-4.243		-0.129048		-0.98		-0.971		-1.167		-0.794		-0.941		-0.764
12.1833	-4.244		-0.125714		-0.945		-0.935		-1.176		-0.796		-0.937		-0.747
12.1917	-4.243		-0.12131		-0.918		-0.898		-1.186		-0.799		-0.932		-0.735
12.2	-4.244		-0.116071		-0.902		-0.867		-1.194		-0.802		-0.928		-0.726
12.2083	-4.244		-0.110952		-0.9		-0.841		-1.198		-0.803		-0.924		-0.722
12.2167	-4.244		-0.106905		-0.909		-0.829		-1.199		-0.803		-0.919		-0.724
12.225	-4.243		-0.104167		-0.926		-0.831		-1.196		-0.803		-0.913		-0.728
12.2333	-4.242		-0.103571		-0.949		-0.841		-1.19		-0.804		-0.908		-0.733
12.2417	-4.24		-0.104881		-0.973		-0.86		-1.183		-0.806		-0.906		-0.743
12.25	-4.236		-0.107381		-0.996		-0.883		-1.176		-0.807		-0.906		-0.755
12.2583	-4.229		-0.110595		-1.016		-0.905		-1.17		-0.807		-0.909		-0.766
12.2667	-4.216		-0.114405		-1.031		-0.924		-1.169		-0.808		-0.913		-0.778
12.275	-4.198		-0.117857		-1.044		-0.945		-1.173		-0.808		-0.918		-0.79
12.2833	-4.176		-0.121071		-1.058		-0.963		-1.18		-0.808		-0.921		-0.801
12.2917	-4.151		-0.124167		-1.071		-0.978		-1.191		-0.808		-0.924		-0.811
12.3	-4.125		-0.126548		-1.082		-0.99		-1.203		-0.808		-0.927		-0.82
12.3083	-4.099		-0.128333		-1.092		-0.999		-1.215		-0.81		-0.931		-0.828
12.3167	-4.076		-0.13		-1.098		-1.008		-1.225		-0.812		-0.936		-0.838
12.325	-4.057		-0.13119		-1.105		-1.018		-1.235		-0.813		-0.942		-0.848
12.3333	-4.042		-0.132262		-1.113		-1.026		-1.243		-0.813		-0.947		-0.857
12.3417	-4.03		-0.133214		-1.117		-1.032		-1.249		-0.813		-0.951		-0.863
12.35	-4.02		-0.13381		-1.12		-1.037		-1.253		-0.814		-0.954		-0.869
12.3583	-4.011		-0.134286		-1.122		-1.044		-1.25		-0.815		-0.958		-0.874
12.3667	-4.004		-0.134762		-1.123		-1.048		-1.238		-0.816		-0.96		-0.878
12.375	-3.992		-0.135		-1.123		-1.05		-1.215		-0.817		-0.962		-0.882
12.3833	-3.969		-0.135119		-1.124		-1.053		-1.186		-0.817		-0.963		-0.884
12.3917	-3.921		-0.135357		-1.126		-1.057		-1.155		-0.817		-0.963		-0.888
12.4	-3.828		-0.135357		-1.129		-1.06		-1.123		-0.817		-0.965		-0.892
12.4083	-3.661		-0.135595		-1.128		-1.065		-1.097		-0.817		-0.967		-0.894
12.4167	-3.389		-0.135833		-1.129		-1.067		-1.077		-0.818		-0.971		-0.896
12.425	-2.994		-0.135476		-1.129		-1.069		-1.065		-0.818		-0.974		-0.899
12.4333	-2.485		-0.135		-1.124		-1.07		-1.063		-0.818		-0.976		-0.901
12.4417	-1.907		-0.134643		-1.12		-1.072		-1.067		-0.816		-0.977		-0.904
12.45	-1.336		-0.134048		-1.116		-1.071		-1.07		-0.815		-0.978		-0.907
12.4583	-0.852		-0.133571		-1.109		-1.07		-1.075		-0.815		-0.979		-0.911
12.4667	-0.515		-0.133214		-1.106		-1.068		-1.082		-0.817		-0.98		-0.914
12.475	-0.346		-0.133095		-1.105		-1.064		-1.09		-0.819		-0.983		-0.919
12.4833	-0.334		-0.133214		-1.103		-1.064		-1.099		-0.819		-0.987		-0.923
12.4917	-0.445		-0.133452		-1.104		-1.065		-1.111		-0.82		-0.988		-0.924
12.5	-0.639		-0.13381		-1.108		-1.066		-1.126		-0.82		-0.99		-0.926
12.5083	-0.882		-0.134405		-1.11		-1.071		-1.143		-0.82		-0.993		-0.928
12.5167	-1.147		-0.135		-1.113		-1.078		-1.159		-0.821		-0.996		-0.931
12.525	-1.418		-0.135714		-1.118		-1.083		-1.176		-0.821		-0.998		-0.934
12.5333	-1.685		-0.136667		-1.121		-1.088		-1.194		-0.82		-1		-0.937
12.5417	-1.945		-0.137381		-1.123		-1.092		-1.211		-0.822		-1.002		-0.939
12.55	-2.197		-0.138095		-1.124		-1.094		-1.226		-0.824		-1.004		-0.942
12.5583	-2.441		-0.138571		-1.122		-1.096		-1.237		-0.825		-1.007		-0.945
12.5667	-2.674		-0.139167		-1.12		-1.099		-1.253		-0.825		-1.009		-0.947
12.575	-2.896		-0.139643		-1.12		-1.098		-1.271		-0.825		-1.012		-0.95
12.5833	-3.101		-0.14		-1.119		-1.097		-1.286		-0.825		-1.015		-0.954
12.5917	-3.285		-0.140119		-1.117		-1.096		-1.298		-0.824		-1.019		-0.957
12.6	-3.45		-0.140476		-1.115		-1.094		-1.31		-0.822		-1.022		-0.959
12.6083	-3.594		-0.140833		-1.113		-1.092		-1.319		-0.822		-1.024		-0.961
12.6167	-3.716		-0.140952		-1.112		-1.092		-1.326		-0.823		-1.026		-0.964
12.625	-3.819		-0.141071		-1.112		-1.092		-1.335		-0.823		-1.027		-0.966
12.6333	-3.903		-0.14131		-1.111		-1.093		-1.336		-0.823		-1.029		-0.969
12.6417	-3.973		-0.14131		-1.108		-1.096		-1.333		-0.823		-1.031		-0.973
12.65	-4.029		-0.14131		-1.104		-1.098		-1.329		-0.823		-1.033		-0.975
12.6583	-4.075		-0.141429		-1.097		-1.098		-1.321		-0.824		-1.035		-0.976
12.6667	-4.112		-0.141429		-1.088		-1.097		-1.314		-0.825		-1.035		-0.976
12.675	-4.14		-0.141786		-1.08		-1.094		-1.307		-0.825		-1.036		-0.976
12.6833	-4.161		-0.141905		-1.073		-1.089		-1.3		-0.825		-1.036		-0.976
12.6917	-4.178		-0.141667		-1.067		-1.084		-1.298		-0.827		-1.038		-0.977
12.7	-4.191		-0.141667		-1.065		-1.078		-1.296		-0.83		-1.04		-0.978
12.7083	-4.201		-0.142024		-1.068		-1.074		-1.296		-0.833		-1.04		-0.976
12.7167	-4.209		-0.142381		-1.073		-1.072		-1.297		-0.835		-1.04		-0.974
12.725	-4.216		-0.142976		-1.078		-1.071		-1.3		-0.835		-1.043		-0.974
12.7333	-4.222		-0.143333		-1.084		-1.073		-1.303		-0.836		-1.043		-0.975
12.7417	-4.226		-0.143452		-1.089		-1.077		-1.308		-0.837		-1.043		-0.973
12.75	-4.229		-0.14369		-1.093		-1.081		-1.314		-0.837		-1.044		-0.974
12.7583	-4.231		-0.143929		-1.098		-1.087		-1.319		-0.836		-1.046		-0.974
12.7667	-4.234		-0.143929		-1.103		-1.093		-1.324		-0.835		-1.046		-0.975
12.775	-4.236		-0.144167		-1.105		-1.095		-1.329		-0.834		-1.045		-0.976
12.7833	-4.239		-0.144167		-1.11		-1.099		-1.334		-0.834		-1.045		-0.977
12.7917	-4.242		-0.144167		-1.115		-1.103		-1.339		-0.833		-1.044		-0.977
12.8	-4.245		-0.144286		-1.118		-1.107		-1.346		-0.832		-1.043		-0.978
12.8083	-4.248		-0.144524		-1.122		-1.111		-1.354		-0.83		-1.042		-0.977
12.8167	-4.25		-0.144524		-1.126		-1.114		-1.36		-0.83		-1.044		-0.975
12.825	-4.249		-0.144762		-1.128		-1.116		-1.367		-0.829		-1.046		-0.974
12.8333	-4.248		-0.145119		-1.132		-1.118		-1.374		-0.827		-1.047		-0.975
12.8417	-4.25		-0.145		-1.134		-1.119		-1.378		-0.827		-1.048		-0.977
12.85	-4.252		-0.145		-1.134		-1.117		-1.383		-0.828		-1.047		-0.979
12.8583	-4.252		-0.145357		-1.135		-1.118		-1.388		-0.828		-1.046		-0.981
12.8667	-4.252		-0.145357		-1.137		-1.119		-1.394		-0.828		-1.046		-0.982
12.875	-4.252		-0.145476		-1.136		-1.116		-1.397		-0.826		-1.047		-0.983
12.8833	-4.254		-0.145476		-1.138		-1.114		-1.399		-0.826		-1.049		-0.986
12.8917	-4.255		-0.145238		-1.141		-1.113		-1.401		-0.826		-1.051		-0.991
12.9	-4.254		-0.145119		-1.143		-1.111		-1.4		-0.827		-1.052		-0.994
12.9083	-4.253		-0.145119		-1.146		-1.109		-1.396		-0.827		-1.053		-0.996
12.9167	-4.253		-0.144881		-1.149		-1.109		-1.392		-0.827		-1.056		-0.997
12.925	-4.253		-0.144643		-1.149		-1.105		-1.387		-0.826		-1.058		-0.998
12.9333	-4.252		-0.144524		-1.149		-1.103		-1.381		-0.827		-1.059		-0.999
12.9417	-4.252		-0.144048		-1.146		-1.1		-1.377		-0.827		-1.059		-1.001
12.95	-4.252		-0.14381		-1.139		-1.095		-1.374		-0.827		-1.059		-1.003
12.9583	-4.252		-0.143452		-1.131		-1.088		-1.371		-0.827		-1.06		-1.005
12.9667	-4.25		-0.142738		-1.118		-1.078		-1.367		-0.828		-1.062		-1.008
12.975	-4.249		-0.142024		-1.099		-1.058		-1.366		-0.828		-1.064		-1.01
12.9833	-4.247		-0.14119		-1.079		-1.037		-1.366		-0.827		-1.065		-1.012
12.9917	-4.246		-0.139762		-1.062		-1.014		-1.368		-0.826		-1.065		-1.013
13	-4.246		-0.137857		-1.047		-0.989		-1.371		-0.826		-1.065		-1.013
13.0083	-4.245		-0.135952		-1.04		-0.969		-1.374		-0.827		-1.065		-1.011
13.0167	-4.243		-0.13381		-1.04		-0.955		-1.374		-0.827		-1.064		-1.01
13.025	-4.24		-0.132143		-1.044		-0.947		-1.372		-0.828		-1.065		-1.008
13.0333	-4.236		-0.131071		-1.056		-0.947		-1.37		-0.828		-1.065		-1.006
13.0417	-4.23		-0.130595		-1.072		-0.954		-1.367		-0.827		-1.065		-1.004
13.05	-4.217		-0.130952		-1.086		-0.965		-1.365		-0.827		-1.065		-1.003
13.0583	-4.199		-0.131905		-1.08		-0.976		-1.365		-0.827		-1.064		-1.003
13.0667	-4.176		-0.133095		-1.071		-0.985		-1.363		-0.827		-1.063		-1.004
13.075	-4.15		-0.134405		-1.087		-0.996		-1.365		-0.828		-1.063		-1.006
13.0833	-4.123		-0.135952		-1.109		-1.004		-1.371		-0.83		-1.065		-1.007
13.0917	-4.101		-0.137143		-1.128		-1.007		-1.382		-0.831		-1.065		-1.009
13.1	-4.084		-0.138095		-1.142		-1.017		-1.393		-0.832		-1.065		-1.01
13.1083	-4.075		-0.13881		-1.151		-1.03		-1.401		-0.832		-1.064		-1.011
13.1167	-4.073		-0.139048		-1.158		-1.041		-1.408		-0.833		-1.063		-1.013
13.125	-4.077		-0.139167		-1.163		-1.053		-1.42		-0.833		-1.064		-1.014
13.1333	-4.085		-0.139167		-1.166		-1.064		-1.434		-0.834		-1.064		-1.014
13.1417	-4.094		-0.139048		-1.168		-1.071		-1.446		-0.833		-1.066		-1.015
13.15	-4.104		-0.138929		-1.172		-1.079		-1.454		-0.832		-1.069		-1.018
13.1583	-4.115		-0.139286		-1.173		-1.084		-1.46		-0.83		-1.072		-1.019
13.1667	-4.124		-0.139762		-1.171		-1.087		-1.465		-0.829		-1.075		-1.02
13.175	-4.133		-0.140119		-1.17		-1.091		-1.468		-0.829		-1.078		-1.021
13.1833	-4.141		-0.140357		-1.168		-1.095		-1.472		-0.828		-1.079		-1.022
13.1917	-4.148		-0.140952		-1.168		-1.098		-1.474		-0.827		-1.08		-1.024
13.2	-4.156		-0.141429		-1.169		-1.103		-1.475		-0.827		-1.082		-1.027
13.2083	-4.165		-0.141905		-1.168		-1.107		-1.476		-0.827		-1.083		-1.028
13.2167	-4.171		-0.1425		-1.167		-1.11		-1.473		-0.826		-1.086		-1.03
13.225	-4.177		-0.142976		-1.168		-1.114		-1.469		-0.825		-1.087		-1.032
13.2333	-4.182		-0.143214		-1.168		-1.117		-1.463		-0.825		-1.089		-1.031
13.2417	-4.186		-0.14369		-1.166		-1.119		-1.458		-0.823		-1.091		-1.032
13.25	-4.191		-0.144048		-1.167		-1.122		-1.453		-0.822		-1.092		-1.032
13.2583	-4.192		-0.144286		-1.166		-1.122		-1.448		-0.823		-1.094		-1.034
13.2667	-4.193		-0.144524		-1.166		-1.123		-1.441		-0.822		-1.093		-1.037
13.275	-4.193		-0.144881		-1.167		-1.123		-1.432		-0.821		-1.092		-1.038
13.2833	-4.191		-0.144881		-1.165		-1.124		-1.424		-0.82		-1.094		-1.039
13.2917	-4.189		-0.145238		-1.165		-1.125		-1.417		-0.818		-1.097		-1.039
13.3	-4.185		-0.145714		-1.165		-1.126		-1.41		-0.816		-1.1		-1.039
13.3083	-4.181		-0.145833		-1.163		-1.126		-1.4		-0.813		-1.101		-1.039
13.3167	-4.179		-0.14631		-1.16		-1.126		-1.389		-0.81		-1.101		-1.038
13.325	-4.176		-0.146786		-1.16		-1.125		-1.373		-0.808		-1.1		-1.037
13.3333	-4.173		-0.146905		-1.159		-1.123		-1.355		-0.807		-1.099		-1.035
13.3417	-4.169		-0.147143		-1.158		-1.122		-1.333		-0.806		-1.101		-1.032
13.35	-4.165		-0.147619		-1.156		-1.12		-1.308		-0.805		-1.1		-1.03
13.3583	-4.163		-0.147857		-1.153		-1.118		-1.28		-0.804		-1.099		-1.027
13.3667	-4.161		-0.148214		-1.149		-1.118		-1.253		-0.802		-1.099		-1.025
13.375	-4.157		-0.148571		-1.147		-1.114		-1.228		-0.798		-1.099		-1.023
13.3833	-4.155		-0.148333		-1.145		-1.112		-1.208		-0.795		-1.098		-1.018
13.3917	-4.155		-0.148095		-1.141		-1.11		-1.195		-0.793		-1.099		-1.014
13.4	-4.156		-0.147857		-1.139		-1.105		-1.189		-0.794		-1.101		-1.009
13.4083	-4.157		-0.147619		-1.136		-1.1		-1.191		-0.795		-1.102		-1.006
13.4167	-4.157		-0.147619		-1.132		-1.098		-1.2		-0.795		-1.101		-1.003
13.425	-4.158		-0.147738		-1.129		-1.095		-1.214		-0.795		-1.099		-1.001
13.4333	-4.16		-0.147738		-1.126		-1.092		-1.229		-0.794		-1.097		-1
13.4417	-4.163		-0.147857		-1.122		-1.091		-1.247		-0.793		-1.098		-1.001
13.45	-4.164		-0.147619		-1.12		-1.087		-1.264		-0.794		-1.1		-1.001
13.4583	-4.165		-0.147262		-1.116		-1.084		-1.279		-0.793		-1.1		-1.002
13.4667	-4.166		-0.146786		-1.112		-1.082		-1.294		-0.792		-1.098		-1.001
13.475	-4.168		-0.145952		-1.11		-1.076		-1.306		-0.789		-1.096		-0.999
13.4833	-4.168		-0.145119		-1.108		-1.071		-1.313		-0.784		-1.095		-0.994
13.4917	-4.167		-0.144048		-1.105		-1.068		-1.319		-0.779		-1.095		-0.99
13.5	-4.165		-0.142976		-1.104		-1.063		-1.323		-0.774		-1.094		-0.988
13.5083	-4.161		-0.142381		-1.105		-1.06		-1.325		-0.77		-1.092		-0.984
13.5167	-4.155		-0.142024		-1.105		-1.059		-1.324		-0.769		-1.091		-0.98
13.525	-4.15		-0.141786		-1.105		-1.058		-1.319		-0.767		-1.089		-0.977
13.5333	-4.145		-0.142143		-1.105		-1.058		-1.316		-0.766		-1.087		-0.975
13.5417	-4.141		-0.142381		-1.104		-1.059		-1.316		-0.763		-1.086		-0.974
13.55	-4.14		-0.1425		-1.106		-1.06		-1.315		-0.761		-1.084		-0.971
13.5583	-4.141		-0.142738		-1.107		-1.06		-1.315		-0.763		-1.082		-0.971
13.5667	-4.142		-0.142976		-1.106		-1.061		-1.313		-0.764		-1.08		-0.973
13.575	-4.144		-0.143095		-1.105		-1.062		-1.314		-0.764		-1.078		-0.974
13.5833	-4.146		-0.143333		-1.103		-1.063		-1.315		-0.764		-1.076		-0.975
13.5917	-4.148		-0.143452		-1.103		-1.062		-1.317		-0.762		-1.074		-0.975
13.6	-4.151		-0.143452		-1.104		-1.061		-1.319		-0.762		-1.073		-0.976
13.6083	-4.156		-0.143571		-1.106		-1.06		-1.324		-0.763		-1.072		-0.976
13.6167	-4.162		-0.143452		-1.106		-1.061		-1.331		-0.765		-1.074		-0.975
13.625	-4.167		-0.143214		-1.107		-1.063		-1.338		-0.767		-1.076		-0.974
13.6333	-4.171		-0.143333		-1.108		-1.063		-1.344		-0.77		-1.077		-0.975
13.6417	-4.174		-0.143214		-1.108		-1.063		-1.35		-0.772		-1.079		-0.975
13.65	-4.178		-0.143214		-1.105		-1.063		-1.352		-0.772		-1.081		-0.972
13.6583	-4.179		-0.143214		-1.102		-1.063		-1.347		-0.772		-1.083		-0.969
13.6667	-4.18		-0.143095		-1.099		-1.061		-1.334		-0.773		-1.082		-0.967
13.675	-4.182		-0.142857		-1.098		-1.061		-1.315		-0.776		-1.078		-0.965
13.6833	-4.184		-0.142619		-1.099		-1.06		-1.291		-0.779		-1.072		-0.963
13.6917	-4.187		-0.142381		-1.097		-1.057		-1.265		-0.78		-1.067		-0.96
13.7	-4.189		-0.142024		-1.097		-1.056		-1.238		-0.78		-1.063		-0.956
13.7083	-4.19		-0.141667		-1.096		-1.055		-1.215		-0.781		-1.058		-0.951
13.7167	-4.192		-0.141548		-1.093		-1.054		-1.2		-0.783		-1.053		-0.947
13.725	-4.195		-0.141429		-1.092		-1.055		-1.194		-0.784		-1.047		-0.941
13.7333	-4.197		-0.14119		-1.093		-1.057		-1.196		-0.786		-1.041		-0.937
13.7417	-4.199		-0.141071		-1.093		-1.057		-1.207		-0.788		-1.034		-0.933
13.75	-4.2		-0.140952		-1.091		-1.059		-1.225		-0.789		-1.028		-0.928
13.7583	-4.2		-0.140833		-1.091		-1.059		-1.245		-0.792		-1.024		-0.924
13.7667	-4.199		-0.140833		-1.092		-1.056		-1.268		-0.793		-1.02		-0.92
13.775	-4.198		-0.140595		-1.09		-1.055		-1.291		-0.791		-1.015		-0.915
13.7833	-4.198		-0.140119		-1.091		-1.055		-1.314		-0.79		-1.011		-0.91
13.7917	-4.199		-0.139524		-1.091		-1.054		-1.336		-0.788		-1.008		-0.904
13.8	-4.199		-0.13869		-1.089		-1.056		-1.356		-0.788		-1.005		-0.898
13.8083	-4.2		-0.137381		-1.085		-1.057		-1.374		-0.788		-1.002		-0.892
13.8167	-4.197		-0.136429		-1.079		-1.053		-1.391		-0.789		-0.999		-0.887
13.825	-4.195		-0.135833		-1.069		-1.05		-1.404		-0.79		-0.998		-0.883
13.8333	-4.194		-0.135		-1.054		-1.041		-1.416		-0.789		-0.997		-0.882
13.8417	-4.191		-0.134405		-1.031		-1.021		-1.423		-0.789		-0.996		-0.882
13.85	-4.188		-0.133214		-0.998		-0.996		-1.429		-0.79		-0.997		-0.883
13.8583	-4.187		-0.130952		-0.96		-0.964		-1.433		-0.79		-0.998		-0.886
13.8667	-4.184		-0.128095		-0.92		-0.924		-1.438		-0.789		-1		-0.888
13.875	-4.178		-0.124524		-0.882		-0.885		-1.443		-0.789		-1.003		-0.891
13.8833	-4.173		-0.120595		-0.858		-0.854		-1.448		-0.788		-1.008		-0.895
13.8917	-4.167		-0.117381		-0.849		-0.832		-1.451		-0.787		-1.014		-0.9
13.9	-4.16		-0.115238		-0.854		-0.828		-1.453		-0.787		-1.02		-0.908
13.9083	-4.152		-0.114286		-0.871		-0.837		-1.455		-0.786		-1.026		-0.915
13.9167	-4.145		-0.114881		-0.897		-0.855		-1.457		-0.786		-1.03		-0.921
13.925	-4.136		-0.117024		-0.925		-0.882		-1.459		-0.785		-1.033		-0.928
13.9333	-4.125		-0.12		-0.953		-0.913		-1.46		-0.78		-1.039		-0.935
13.9417	-4.111		-0.123571		-0.982		-0.939		-1.461		-0.772		-1.045		-0.941
13.95	-4.098		-0.127262		-1.008		-0.964		-1.458		-0.769		-1.052		-0.946
13.9583	-4.083		-0.130714		-1.03		-0.989		-1.45		-0.77		-1.053		-0.949
13.9667	-4.066		-0.13381		-1.049		-1.007		-1.437		-0.77		-1.055		-0.953
13.975	-4.048		-0.136548		-1.063		-1.021		-1.419		-0.769		-1.058		-0.956
13.9833	-4.03		-0.13869		-1.074		-1.033		-1.396		-0.769		-1.061		-0.958
13.9917	-4.013		-0.140476		-1.084		-1.041		-1.368		-0.769		-1.063		-0.959
14	-3.994		-0.141905		-1.09		-1.047		-1.337		-0.769		-1.062		-0.957
14.0083	-3.975		-0.143214		-1.095		-1.054		-1.308		-0.769		-1.06		-0.954
14.0167	-3.957		-0.144048		-1.102		-1.057		-1.284		-0.767		-1.055		-0.95
14.025	-3.94		-0.144643		-1.107		-1.063		-1.264		-0.765		-1.054		-0.945
14.0333	-3.922		-0.145238		-1.11		-1.069		-1.252		-0.761		-1.054		-0.939
14.0417	-3.902		-0.145714		-1.115		-1.072		-1.249		-0.758		-1.053		-0.936
14.05	-3.883		-0.145952		-1.12		-1.076		-1.254		-0.758		-1.053		-0.932
14.0583	-3.864		-0.14631		-1.124		-1.08		-1.264		-0.758		-1.053		-0.928
14.0667	-3.846		-0.146667		-1.129		-1.082		-1.279		-0.757		-1.053		-0.926
14.075	-3.827		-0.146786		-1.132		-1.086		-1.295		-0.755		-1.053		-0.924
14.0833	-3.81		-0.147262		-1.135		-1.089		-1.313		-0.751		-1.054		-0.922
14.0917	-3.795		-0.1475		-1.138		-1.088		-1.33		-0.747		-1.055		-0.921
14.1	-3.781		-0.1475		-1.14		-1.089		-1.346		-0.745		-1.057		-0.92
14.1083	-3.768		-0.147738		-1.142		-1.089		-1.363		-0.742		-1.06		-0.916
14.1167	-3.76		-0.147857		-1.144		-1.086		-1.382		-0.74		-1.062		-0.912
14.125	-3.753		-0.147619		-1.145		-1.088		-1.4		-0.737		-1.064		-0.909
14.1333	-3.748		-0.147857		-1.146		-1.092		-1.418		-0.735		-1.065		-0.907
14.1417	-3.743		-0.148095		-1.148		-1.093		-1.436		-0.733		-1.067		-0.907
14.15	-3.742		-0.148095		-1.148		-1.094		-1.451		-0.731		-1.071		-0.905
14.1583	-3.745		-0.148095		-1.148		-1.094		-1.464		-0.729		-1.076		-0.902
14.1667	-3.751		-0.147857		-1.15		-1.093		-1.477		-0.727		-1.078		-0.898
14.175	-3.759		-0.147619		-1.15		-1.095		-1.489		-0.726		-1.079		-0.894
14.1833	-3.769		-0.147857		-1.15		-1.098		-1.5		-0.725		-1.078		-0.89
14.1917	-3.783		-0.147976		-1.154		-1.098		-1.508		-0.723		-1.077		-0.886
14.2	-3.799		-0.147857		-1.155		-1.099		-1.513		-0.721		-1.079		-0.88
14.2083	-3.816		-0.147738		-1.155		-1.101		-1.516		-0.724		-1.082		-0.876
14.2167	-3.833		-0.147619		-1.158		-1.101		-1.517		-0.727		-1.083		-0.873
14.225	-3.851		-0.1475		-1.159		-1.101		-1.517		-0.727		-1.084		-0.869
14.2333	-3.869		-0.1475		-1.16		-1.102		-1.516		-0.728		-1.086		-0.867
14.2417	-3.886		-0.1475		-1.162		-1.103		-1.515		-0.73		-1.086		-0.865
14.25	-3.902		-0.147381		-1.163		-1.104		-1.514		-0.732		-1.086		-0.861
14.2583	-3.918		-0.147381		-1.164		-1.108		-1.514		-0.735		-1.086		-0.859
14.2667	-3.935		-0.147381		-1.167		-1.108		-1.515		-0.738		-1.084		-0.855
14.275	-3.953		-0.147262		-1.168		-1.11		-1.516		-0.74		-1.08		-0.85
14.2833	-3.97		-0.147381		-1.169		-1.112		-1.516		-0.742		-1.074		-0.845
14.2917	-3.987		-0.147381		-1.173		-1.112		-1.517		-0.744		-1.069		-0.838
14.3	-4.002		-0.147262		-1.174		-1.113		-1.518		-0.744		-1.064		-0.829
14.3083	-4.016		-0.147262		-1.177		-1.115		-1.521		-0.745		-1.059		-0.819
14.3167	-4.03		-0.1475		-1.181		-1.116		-1.524		-0.745		-1.053		-0.812
14.325	-4.042		-0.147738		-1.184		-1.119		-1.526		-0.747		-1.046		-0.808
14.3333	-4.053		-0.147976		-1.185		-1.121		-1.526		-0.748		-1.039		-0.804
14.3417	-4.062		-0.148095		-1.187		-1.12		-1.524		-0.749		-1.034		-0.803
14.35	-4.069		-0.147976		-1.188		-1.12		-1.52		-0.748		-1.029		-0.804
14.3583	-4.076		-0.148095		-1.19		-1.121		-1.515		-0.746		-1.023		-0.806
14.3667	-4.084		-0.148333		-1.193		-1.119		-1.508		-0.743		-1.016		-0.81
14.375	-4.091		-0.148452		-1.193		-1.119		-1.501		-0.74		-1.009		-0.814
14.3833	-4.097		-0.14869		-1.194		-1.12		-1.495		-0.737		-1.002		-0.817
14.3917	-4.1		-0.149048		-1.196		-1.119		-1.49		-0.733		-0.995		-0.82
14.4	-4.103		-0.149167		-1.196		-1.119		-1.487		-0.731		-0.989		-0.824
14.4083	-4.106		-0.149405		-1.196		-1.12		-1.485		-0.728		-0.983		-0.828
14.4167	-4.109		-0.149524		-1.195		-1.119		-1.484		-0.725		-0.977		-0.831
14.425	-4.112		-0.149524		-1.192		-1.117		-1.485		-0.724		-0.976		-0.838
14.4333	-4.115		-0.149643		-1.189		-1.117		-1.487		-0.724		-0.976		-0.846
14.4417	-4.118		-0.149881		-1.188		-1.114		-1.489		-0.723		-0.977		-0.854
14.45	-4.12		-0.149762		-1.187		-1.11		-1.489		-0.724		-0.977		-0.861
14.4583	-4.122		-0.149405		-1.186		-1.109		-1.49		-0.722		-0.977		-0.866
14.4667	-4.123		-0.14881		-1.187		-1.108		-1.49		-0.719		-0.978		-0.871
14.475	-4.124		-0.148214		-1.187		-1.108		-1.488		-0.717		-0.981		-0.877
14.4833	-4.124		-0.148452		-1.186		-1.109		-1.485		-0.715		-0.983		-0.883
14.4917	-4.124		-0.148571		-1.187		-1.109		-1.479		-0.714		-0.989		-0.887
14.5	-4.124		-0.14869		-1.187		-1.109		-1.473		-0.712		-0.996		-0.893
14.5083	-4.123		-0.14869		-1.183		-1.108		-1.467		-0.71		-1.003		-0.9
14.5167	-4.123		-0.14869		-1.18		-1.105		-1.46		-0.707		-1.01		-0.907
14.525	-4.123		-0.148571		-1.176		-1.104		-1.452		-0.703		-1.017		-0.913
14.5333	-4.122		-0.148571		-1.173		-1.103		-1.446		-0.696		-1.023		-0.918
14.5417	-4.12		-0.14869		-1.173		-1.099		-1.441		-0.688		-1.029		-0.923
14.55	-4.119		-0.148452		-1.171		-1.094		-1.434		-0.678		-1.037		-0.927
14.5583	-4.12		-0.148214		-1.168		-1.092		-1.428		-0.665		-1.043		-0.932
14.5667	-4.121		-0.148095		-1.167		-1.089		-1.421		-0.646		-1.049		-0.936
14.575	-4.119		-0.147857		-1.167		-1.09		-1.416		-0.622		-1.052		-0.941
14.5833	-4.117		-0.147857		-1.168		-1.092		-1.411		-0.592		-1.054		-0.945
14.5917	-4.115		-0.147976		-1.17		-1.092		-1.407		-0.554		-1.054		-0.947
14.6	-4.113		-0.147857		-1.171		-1.093		-1.4		-0.51		-1.054		-0.949
14.6083	-4.112		-0.148095		-1.169		-1.095		-1.391		-0.459		-1.055		-0.949
14.6167	-4.111		-0.148333		-1.17		-1.098		-1.381		-0.401		-1.056		-0.95
14.625	-4.109		-0.148452		-1.171		-1.1		-1.37		-0.34		-1.058		-0.952
14.6333	-4.106		-0.14881		-1.173		-1.103		-1.359		-0.281		-1.058		-0.955
14.6417	-4.104		-0.149167		-1.176		-1.104		-1.345		-0.229		-1.058		-0.958
14.65	-4.1		-0.149286		-1.177		-1.103		-1.331		-0.19		-1.058		-0.961
14.6583	-4.097		-0.149643		-1.174		-1.106		-1.316		-0.168		-1.059		-0.962
14.6667	-4.093		-0.150238		-1.174		-1.108		-1.301		-0.162		-1.057		-0.964
14.675	-4.089		-0.150357		-1.172		-1.108		-1.283		-0.174		-1.057		-0.966
14.6833	-4.086		-0.150595		-1.169		-1.108		-1.258		-0.198		-1.057		-0.969
14.6917	-4.084		-0.150952		-1.168		-1.108		-1.233		-0.235		-1.059		-0.971
14.7	-4.083		-0.150952		-1.164		-1.107		-1.212		-0.278		-1.063		-0.973
14.7083	-4.081		-0.150952		-1.159		-1.105		-1.194		-0.323		-1.064		-0.974
14.7167	-4.079		-0.15119		-1.155		-1.103		-1.182		-0.366		-1.063		-0.974
14.725	-4.077		-0.150952		-1.151		-1.1		-1.174		-0.408		-1.064		-0.975
14.7333	-4.075		-0.151071		-1.147		-1.098		-1.173		-0.446		-1.066		-0.975
14.7417	-4.075		-0.151071		-1.142		-1.093		-1.18		-0.48		-1.069		-0.976
14.75	-4.076		-0.150714		-1.136		-1.088		-1.193		-0.512		-1.071		-0.976
14.7583	-4.075		-0.150476		-1.131		-1.082		-1.21		-0.54		-1.073		-0.976
14.7667	-4.074		-0.150119		-1.127		-1.076		-1.231		-0.563		-1.075		-0.977
14.775	-4.073		-0.149524		-1.124		-1.071		-1.254		-0.582		-1.076		-0.978
14.7833	-4.073		-0.149167		-1.122		-1.07		-1.276		-0.599		-1.077		-0.977
14.7917	-4.072		-0.14881		-1.122		-1.068		-1.299		-0.612		-1.078		-0.975
14.8	-4.071		-0.148214		-1.124		-1.066		-1.326		-0.623		-1.08		-0.973
14.8083	-4.073		-0.147976		-1.127		-1.068		-1.349		-0.631		-1.08		-0.972
14.8167	-4.074		-0.147976		-1.129		-1.07		-1.367		-0.636		-1.078		-0.972
14.825	-4.075		-0.147976		-1.132		-1.074		-1.384		-0.641		-1.075		-0.971
14.8333	-4.076		-0.148095		-1.137		-1.081		-1.4		-0.646		-1.072		-0.971
14.8417	-4.077		-0.148571		-1.141		-1.087		-1.413		-0.649		-1.07		-0.971
14.85	-4.078		-0.14881		-1.145		-1.092		-1.427		-0.651		-1.069		-0.969
14.8583	-4.081		-0.149286		-1.15		-1.097		-1.437		-0.653		-1.068		-0.968
14.8667	-4.082		-0.15		-1.153		-1.101		-1.446		-0.653		-1.068		-0.966
14.875	-4.081		-0.150476		-1.156		-1.106		-1.452		-0.655		-1.067		-0.965
14.8833	-4.081		-0.150952		-1.161		-1.109		-1.456		-0.657		-1.065		-0.964
14.8917	-4.081		-0.151429		-1.163		-1.108		-1.457		-0.658		-1.063		-0.961
14.9	-4.081		-0.151429		-1.165		-1.109		-1.458		-0.657		-1.062		-0.959
14.9083	-4.08		-0.151667		-1.168		-1.113		-1.46		-0.657		-1.06		-0.957
14.9167	-4.081		-0.151905		-1.168		-1.113		-1.461		-0.659		-1.059		-0.956
14.925	-4.081		-0.152024		-1.169		-1.114		-1.461		-0.66		-1.06		-0.955
14.9333	-4.082		-0.152143		-1.172		-1.115		-1.461		-0.662		-1.059		-0.954
14.9417	-4.082		-0.1525		-1.173		-1.114		-1.46		-0.664		-1.058		-0.953
14.95	-4.083		-0.152738		-1.175		-1.115		-1.46		-0.666		-1.059		-0.952
14.9583	-4.084		-0.152857		-1.175		-1.119		-1.46		-0.667		-1.059		-0.952
14.9667	-4.087		-0.153095		-1.174		-1.119		-1.462		-0.669		-1.059		-0.954
14.975	-4.088		-0.153214		-1.176		-1.12		-1.466		-0.669		-1.061		-0.957
14.9833	-4.089		-0.153333		-1.179		-1.121		-1.47		-0.67		-1.062		-0.958
14.9917	-4.091		-0.153571		-1.18		-1.121		-1.473		-0.671		-1.063		-0.959
15	-4.092		-0.15381		-1.178		-1.12		-1.476		-0.674		-1.065		-0.961
15.0083	-4.093		-0.15369		-1.162		-1.121		-1.481		-0.677		-1.067		-0.964
15.0167	-4.096		-0.153571		-1.157		-1.121		-1.486		-0.679		-1.069		-0.966
15.025	-4.098		-0.153452		-1.164		-1.12		-1.493		-0.68		-1.07		-0.967
15.0333	-4.1		-0.153333		-1.172		-1.121		-1.498		-0.682		-1.071		-0.967
15.0417	-4.101		-0.153333		-1.177		-1.12		-1.502		-0.685		-1.074		-0.968
15.05	-4.103		-0.153333		-1.18		-1.117		-1.505		-0.688		-1.077		-0.971
15.0583	-4.105		-0.153214		-1.183		-1.117		-1.508		-0.692		-1.079		-0.974
15.0667	-4.107		-0.152976		-1.182		-1.118		-1.511		-0.696		-1.081		-0.977
15.075	-4.108		-0.152738		-1.183		-1.118		-1.514		-0.7		-1.084		-0.979
15.0833	-4.109		-0.152381		-1.186		-1.118		-1.517		-0.703		-1.087		-0.981
15.0917	-4.108		-0.152024		-1.187		-1.118		-1.518		-0.706		-1.09		-0.984
15.1	-4.109		-0.151905		-1.186		-1.117		-1.518		-0.709		-1.091		-0.989
15.1083	-4.108		-0.151548		-1.186		-1.118		-1.519		-0.712		-1.092		-0.992
15.1167	-4.109		-0.150952		-1.184		-1.116		-1.518		-0.714		-1.092		-0.994
15.125	-4.109		-0.150714		-1.181		-1.115		-1.517		-0.717		-1.093		-0.996
15.1333	-4.11		-0.150357		-1.18		-1.117		-1.514		-0.719		-1.095		-0.997
15.1417	-4.11		-0.149762		-1.18		-1.115		-1.511		-0.721		-1.096		-0.997
15.15	-4.109		-0.149524		-1.177		-1.113		-1.506		-0.724		-1.097		-0.996
15.1583	-4.109		-0.149167		-1.176		-1.113		-1.498		-0.726		-1.097		-0.994
15.1667	-4.108		-0.14869		-1.175		-1.114		-1.49		-0.727		-1.096		-0.992
15.175	-4.108		-0.148571		-1.177		-1.115		-1.482		-0.727		-1.095		-0.99
15.1833	-4.108		-0.148333		-1.178		-1.118		-1.474		-0.729		-1.095		-0.987
15.1917	-4.108		-0.148214		-1.179		-1.121		-1.465		-0.731		-1.094		-0.986
15.2	-4.105		-0.148452		-1.181		-1.123		-1.458		-0.732		-1.093		-0.988
15.2083	-4.101		-0.14869		-1.182		-1.127		-1.449		-0.732		-1.092		-0.99
15.2167	-4.096		-0.14869		-1.183		-1.128		-1.442		-0.732		-1.091		-0.992
15.225	-4.092		-0.148929		-1.183		-1.131		-1.435		-0.733		-1.09		-0.991
15.2333	-4.089		-0.149048		-1.183		-1.134		-1.426		-0.733		-1.086		-0.99
15.2417	-4.086		-0.149167		-1.186		-1.136		-1.416		-0.733		-1.082		-0.989
15.25	-4.084		-0.149286		-1.188		-1.138		-1.403		-0.733		-1.079		-0.988
15.2583	-4.081		-0.149524		-1.187		-1.14		-1.389		-0.731		-1.078		-0.986
15.2667	-4.079		-0.149405		-1.188		-1.142		-1.37		-0.73		-1.077		-0.985
15.275	-4.079		-0.149524		-1.188		-1.142		-1.343		-0.729		-1.077		-0.983
15.2833	-4.078		-0.149524		-1.186		-1.142		-1.306		-0.729		-1.076		-0.983
15.2917	-4.077		-0.149286		-1.186		-1.141		-1.256		-0.732		-1.074		-0.983
15.3	-4.077		-0.149286		-1.186		-1.14		-1.191		-0.732		-1.072		-0.982
15.3083	-4.077		-0.149405		-1.185		-1.139		-1.111		-0.732		-1.07		-0.981
15.3167	-4.078		-0.149167		-1.187		-1.138		-1.019		-0.731		-1.068		-0.979
15.325	-4.078		-0.149048		-1.189		-1.137		-0.922		-0.73		-1.066		-0.978
15.3333	-4.08		-0.14881		-1.188		-1.135		-0.823		-0.729		-1.066		-0.977
15.3417	-4.081		-0.148571		-1.187		-1.135		-0.729		-0.728		-1.066		-0.975
15.35	-4.083		-0.14869		-1.185		-1.135		-0.65		-0.727		-1.067		-0.977
15.3583	-4.084		-0.14881		-1.183		-1.133		-0.588		-0.725		-1.067		-0.979
15.3667	-4.086		-0.148571		-1.179		-1.132		-0.544		-0.724		-1.067		-0.979
15.375	-4.089		-0.148571		-1.179		-1.132		-0.518		-0.724		-1.065		-0.98
15.3833	-4.092		-0.148571		-1.177		-1.13		-0.511		-0.726		-1.065		-0.981
15.3917	-4.094		-0.148333		-1.175		-1.13		-0.519		-0.727		-1.066		-0.982
15.4	-4.096		-0.148214		-1.175		-1.129		-0.54		-0.727		-1.067		-0.983
15.4083	-4.097		-0.148333		-1.172		-1.125		-0.571		-0.728		-1.067		-0.983
15.4167	-4.098		-0.148214		-1.171		-1.122		-0.61		-0.731		-1.066		-0.983
15.425	-4.098		-0.148214		-1.171		-1.119		-0.655		-0.731		-1.065		-0.983
15.4333	-4.097		-0.148095		-1.168		-1.114		-0.702		-0.731		-1.066		-0.983
15.4417	-4.098		-0.147857		-1.168		-1.11		-0.751		-0.732		-1.067		-0.983
15.45	-4.098		-0.147738		-1.168		-1.108		-0.801		-0.733		-1.068		-0.984
15.4583	-4.099		-0.1475		-1.165		-1.103		-0.849		-0.733		-1.068		-0.986
15.4667	-4.099		-0.147262		-1.165		-1.101		-0.896		-0.733		-1.07		-0.987
15.475	-4.099		-0.147262		-1.165		-1.1		-0.939		-0.733		-1.071		-0.986
15.4833	-4.098		-0.147262		-1.163		-1.096		-0.98		-0.734		-1.071		-0.986
15.4917	-4.096		-0.147262		-1.163		-1.095		-1.021		-0.735		-1.073		-0.985
15.5	-4.094		-0.147143		-1.163		-1.094		-1.057		-0.735		-1.075		-0.984
15.5083	-4.094		-0.147024		-1.161		-1.092		-1.09		-0.736		-1.077		-0.982
15.5167	-4.094		-0.146667		-1.161		-1.091		-1.118		-0.738		-1.077		-0.982
15.525	-4.095		-0.146429		-1.163		-1.09		-1.142		-0.74		-1.077		-0.981
15.5333	-4.096		-0.146429		-1.159		-1.088		-1.162		-0.74		-1.076		-0.979
15.5417	-4.095		-0.146786		-1.161		-1.088		-1.179		-0.741		-1.075		-0.98
15.55	-4.093		-0.147024		-1.167		-1.088		-1.191		-0.741		-1.074		-0.98
15.5583	-4.09		-0.147262		-1.166		-1.087		-1.199		-0.743		-1.073		-0.981
15.5667	-4.087		-0.1475		-1.17		-1.089		-1.204		-0.744		-1.071		-0.982
15.575	-4.085		-0.147381		-1.176		-1.091		-1.208		-0.745		-1.07		-0.981
15.5833	-4.083		-0.147381		-1.18		-1.091		-1.211		-0.747		-1.069		-0.979
15.5917	-4.078		-0.1475		-1.181		-1.091		-1.216		-0.745		-1.069		-0.979
15.6	-4.072		-0.1475		-1.181		-1.091		-1.223		-0.744		-1.069		-0.979
15.6083	-4.064		-0.147619		-1.183		-1.092		-1.23		-0.742		-1.068		-0.978
15.6167	-4.054		-0.147619		-1.186		-1.092		-1.237		-0.739		-1.068		-0.979
15.625	-4.043		-0.147619		-1.189		-1.091		-1.244		-0.736		-1.068		-0.982
15.6333	-4.033		-0.147619		-1.189		-1.091		-1.251		-0.733		-1.068		-0.985
15.6417	-4.027		-0.147857		-1.19		-1.091		-1.259		-0.732		-1.068		-0.987
15.65	-4.023		-0.147857		-1.193		-1.09		-1.268		-0.733		-1.068		-0.988
15.6583	-4.018		-0.147857		-1.193		-1.09		-1.277		-0.735		-1.069		-0.989
15.6667	-4.014		-0.148095		-1.194		-1.089		-1.288		-0.736		-1.07		-0.992
15.675	-4.012		-0.148095		-1.195		-1.087		-1.299		-0.738		-1.072		-0.996
15.6833	-4.01		-0.148095		-1.195		-1.087		-1.311		-0.74		-1.072		-0.997
15.6917	-4.01		-0.148214		-1.194		-1.086		-1.324		-0.744		-1.072		-0.998
15.7	-4.006		-0.148214		-1.192		-1.087		-1.338		-0.746		-1.071		-0.998
15.7083	-4.003		-0.148333		-1.191		-1.086		-1.353		-0.747		-1.07		-0.997
15.7167	-4.002		-0.148452		-1.187		-1.085		-1.366		-0.746		-1.069		-0.995
15.725	-4.003		-0.148333		-1.181		-1.083		-1.38		-0.746		-1.066		-0.991
15.7333	-4.003		-0.148214		-1.176		-1.081		-1.392		-0.748		-1.064		-0.986
15.7417	-4.004		-0.148333		-1.168		-1.078		-1.403		-0.751		-1.061		-0.98
15.75	-4.004		-0.147976		-1.163		-1.075		-1.413		-0.755		-1.06		-0.975
15.7583	-4.003		-0.147738		-1.16		-1.075		-1.424		-0.758		-1.057		-0.969
15.7667	-4.002		-0.147738		-1.155		-1.074		-1.433		-0.76		-1.054		-0.962
15.775	-4.001		-0.147262		-1.15		-1.071		-1.441		-0.761		-1.05		-0.955
15.7833	-3.998		-0.146786		-1.146		-1.068		-1.448		-0.762		-1.048		-0.948
15.7917	-3.995		-0.146786		-1.143		-1.065		-1.453		-0.761		-1.048		-0.941
15.8	-3.992		-0.146429		-1.137		-1.061		-1.457		-0.761		-1.048		-0.933
15.8083	-3.99		-0.145833		-1.132		-1.058		-1.462		-0.76		-1.048		-0.928
15.8167	-3.988		-0.145714		-1.124		-1.055		-1.464		-0.757		-1.047		-0.922
15.825	-3.987		-0.145		-1.115		-1.051		-1.465		-0.754		-1.048		-0.915
15.8333	-3.988		-0.144524		-1.107		-1.047		-1.463		-0.751		-1.048		-0.909
15.8417	-3.99		-0.144167		-1.098		-1.04		-1.462		-0.748		-1.049		-0.907
15.85	-3.993		-0.143452		-1.087		-1.033		-1.462		-0.747		-1.05		-0.907
15.8583	-3.996		-0.1425		-1.079		-1.028		-1.462		-0.747		-1.052		-0.907
15.8667	-3.998		-0.141786		-1.072		-1.024		-1.462		-0.746		-1.052		-0.906
15.875	-3.999		-0.141071		-1.067		-1.021		-1.462		-0.747		-1.051		-0.906
15.8833	-4.002		-0.140238		-1.066		-1.02		-1.46		-0.749		-1.051		-0.907
15.8917	-4.002		-0.139762		-1.068		-1.022		-1.459		-0.75		-1.051		-0.91
15.9	-4.002		-0.139405		-1.07		-1.026		-1.457		-0.751		-1.052		-0.913
15.9083	-4		-0.139048		-1.075		-1.033		-1.457		-0.752		-1.052		-0.917
15.9167	-3.997		-0.139286		-1.08		-1.04		-1.458		-0.754		-1.05		-0.921
15.925	-3.994		-0.139762		-1.086		-1.047		-1.458		-0.755		-1.048		-0.925
15.9333	-3.989		-0.140238		-1.094		-1.057		-1.459		-0.754		-1.048		-0.931
15.9417	-3.983		-0.14119		-1.102		-1.067		-1.459		-0.754		-1.05		-0.937
15.95	-3.977		-0.142143		-1.108		-1.075		-1.46		-0.755		-1.051		-0.942
15.9583	-3.97		-0.142976		-1.115		-1.083		-1.46		-0.756		-1.052		-0.947
15.9667	-3.962		-0.143929		-1.121		-1.089		-1.46		-0.757		-1.054		-0.953
15.975	-3.955		-0.144643		-1.125		-1.095		-1.46		-0.757		-1.056		-0.957
15.9833	-3.949		-0.145119		-1.13		-1.103		-1.461		-0.758		-1.059		-0.962
15.9917	-3.943		-0.145833		-1.135		-1.107		-1.462		-0.759		-1.06		-0.967
16	-3.935		-0.146548		-1.137		-1.11		-1.461		-0.759		-1.061		-0.971
16.0083	-3.926		-0.147143		-1.14		-1.114		-1.46		-0.758		-1.061		-0.975
16.0167	-3.92		-0.147857		-1.145		-1.117		-1.458		-0.756		-1.06		-0.977
16.025	-3.913		-0.148333		-1.147		-1.12		-1.455		-0.754		-1.059		-0.979
16.0333	-3.906		-0.148571		-1.149		-1.122		-1.453		-0.749		-1.057		-0.98
16.0417	-3.9		-0.148929		-1.152		-1.122		-1.453		-0.743		-1.055		-0.983
16.05	-3.894		-0.149048		-1.152		-1.123		-1.455		-0.735		-1.052		-0.985
16.0583	-3.888		-0.149048		-1.153		-1.125		-1.457		-0.723		-1.05		-0.985
16.0667	-3.883		-0.149286		-1.155		-1.126		-1.46		-0.71		-1.047		-0.984
16.075	-3.879		-0.149286		-1.155		-1.125		-1.463		-0.696		-1.044		-0.982
16.0833	-3.874		-0.149167		-1.158		-1.124		-1.464		-0.682		-1.042		-0.979
16.0917	-3.871		-0.149524		-1.16		-1.123		-1.462		-0.668		-1.041		-0.975
16.1	-3.866		-0.149881		-1.162		-1.123		-1.457		-0.655		-1.041		-0.973
16.1083	-3.86		-0.15		-1.165		-1.121		-1.451		-0.643		-1.042		-0.971
16.1167	-3.852		-0.15		-1.167		-1.12		-1.438		-0.632		-1.042		-0.972
16.125	-3.844		-0.149881		-1.167		-1.12		-1.419		-0.622		-1.041		-0.973
16.1333	-3.836		-0.149643		-1.169		-1.117		-1.391		-0.614		-1.04		-0.972
16.1417	-3.829		-0.149762		-1.171		-1.115		-1.357		-0.609		-1.039		-0.97
16.15	-3.825		-0.149524		-1.171		-1.115		-1.318		-0.604		-1.041		-0.969
16.1583	-3.821		-0.149167		-1.172		-1.113		-1.275		-0.603		-1.043		-0.97
16.1667	-3.817		-0.149405		-1.172		-1.112		-1.232		-0.603		-1.045		-0.972
16.175	-3.814		-0.149286		-1.171		-1.111		-1.193		-0.605		-1.045		-0.976
16.1833	-3.813		-0.149048		-1.172		-1.108		-1.159		-0.608		-1.046		-0.979
16.1917	-3.815		-0.14881		-1.173		-1.105		-1.131		-0.611		-1.049		-0.98
16.2	-3.817		-0.148571		-1.175		-1.105		-1.112		-0.615		-1.053		-0.981
16.2083	-3.82		-0.148214		-1.179		-1.102		-1.103		-0.619		-1.056		-0.983
16.2167	-3.822		-0.148214		-1.184		-1.099		-1.103		-0.623		-1.058		-0.982
16.225	-3.825		-0.148333		-1.187		-1.099		-1.11		-0.627		-1.059		-0.98
16.2333	-3.828		-0.148095		-1.189		-1.1		-1.124		-0.632		-1.059		-0.977
16.2417	-3.834		-0.148095		-1.19		-1.098		-1.142		-0.638		-1.056		-0.973
16.25	-3.839		-0.147976		-1.192		-1.096		-1.161		-0.643		-1.053		-0.968
16.2583	-3.844		-0.147976		-1.192		-1.095		-1.181		-0.648		-1.046		-0.963
16.2667	-3.85		-0.147976		-1.192		-1.093		-1.198		-0.652		-1.036		-0.957
16.275	-3.856		-0.148095		-1.192		-1.09		-1.213		-0.653		-1.024		-0.949
16.2833	-3.86		-0.147976		-1.192		-1.081		-1.225		-0.653		-1.011		-0.941
16.2917	-3.864		-0.147976		-1.191		-1.063		-1.235		-0.653		-0.998		-0.935
16.3	-3.866		-0.147976		-1.191		-1.027		-1.242		-0.652		-0.987		-0.932
16.3083	-3.868		-0.147738		-1.189		-0.956		-1.25		-0.653		-0.978		-0.93
16.3167	-3.87		-0.147619		-1.184		-0.837		-1.256		-0.655		-0.974		-0.929
16.325	-3.871		-0.147262		-1.178		-0.655		-1.263		-0.657		-0.973		-0.929
16.3333	-3.872		-0.147024		-1.173		-0.406		-1.271		-0.658		-0.973		-0.927
16.3417	-3.873		-0.146786		-1.164		-0.102		-1.283		-0.659		-0.976		-0.928
16.35	-3.873		-0.14619		-1.154		0.224		-1.297		-0.659		-0.978		-0.929
16.3583	-3.872		-0.145595		-1.146		0.526		-1.309		-0.66		-0.979		-0.93
16.3667	-3.87		-0.145		-1.14		0.756		-1.318		-0.662		-0.983		-0.932
16.375	-3.868		-0.144167		-1.138		0.883		-1.323		-0.666		-0.988		-0.933
16.3833	-3.866		-0.143571		-1.137		0.899		-1.322		-0.669		-0.994		-0.935
16.3917	-3.864		-0.142976		-1.137		0.815		-1.312		-0.673		-1		-0.938
16.4	-3.863		-0.142619		-1.142		0.656		-1.286		-0.673		-1.007		-0.941
16.4083	-3.861		-0.142738		-1.148		0.453		-1.236		-0.67		-1.013		-0.945
16.4167	-3.859		-0.142976		-1.153		0.232		-1.151		-0.667		-1.019		-0.949
16.425	-3.858		-0.143333		-1.159		0.019		-1.022		-0.664		-1.023		-0.954
16.4333	-3.857		-0.143929		-1.162		-0.176		-0.85		-0.662		-1.027		-0.959
16.4417	-3.856		-0.144524		-1.163		-0.346		-0.642		-0.658		-1.032		-0.964
16.45	-3.856		-0.144881		-1.167		-0.488		-0.417		-0.655		-1.036		-0.969
16.4583	-3.857		-0.145357		-1.167		-0.606		-0.196		-0.651		-1.043		-0.974
16.4667	-3.86		-0.145595		-1.166		-0.702		-0.004		-0.646		-1.048		-0.98
16.475	-3.864		-0.145952		-1.168		-0.777		0.142		-0.64		-1.054		-0.986
16.4833	-3.868		-0.146548		-1.168		-0.838		0.236		-0.635		-1.058		-0.989
16.4917	-3.872		-0.146905		-1.165		-0.889		0.277		-0.63		-1.061		-0.993
16.5	-3.875		-0.147143		-1.164		-0.926		0.276		-0.625		-1.063		-0.996
16.5083	-3.879		-0.147857		-1.162		-0.955		0.245		-0.619		-1.067		-1.001
16.5167	-3.883		-0.148214		-1.161		-0.979		0.198		-0.613		-1.07		-1.005
16.525	-3.885		-0.148333		-1.162		-0.995		0.145		-0.608		-1.073		-1.007
16.5333	-3.887		-0.148571		-1.159		-1.01		0.091		-0.605		-1.075		-1.01
16.5417	-3.891		-0.14869		-1.156		-1.021		0.036		-0.602		-1.078		-1.016
16.55	-3.894		-0.14881		-1.154		-1.027		-0.017		-0.6		-1.08		-1.02
16.5583	-3.897		-0.149048		-1.151		-1.033		-0.071		-0.599		-1.081		-1.022
16.5667	-3.899		-0.148929		-1.148		-1.039		-0.127		-0.601		-1.081		-1.022
16.575	-3.9		-0.14869		-1.148		-1.044		-0.185		-0.602		-1.082		-1.021
16.5833	-3.902		-0.14881		-1.148		-1.048		-0.244		-0.605		-1.085		-1.019
16.5917	-3.904		-0.14881		-1.148		-1.052		-0.304		-0.608		-1.086		-1.017
16.6	-3.905		-0.14881		-1.149		-1.057		-0.363		-0.612		-1.087		-1.015
16.6083	-3.908		-0.149048		-1.149		-1.064		-0.421		-0.617		-1.086		-1.014
16.6167	-3.91		-0.149048		-1.149		-1.07		-0.479		-0.622		-1.083		-1.014
16.625	-3.912		-0.149048		-1.15		-1.074		-0.535		-0.625		-1.082		-1.011
16.6333	-3.913		-0.149286		-1.15		-1.078		-0.585		-0.629		-1.081		-1.007
[truncated: 1,604 more rows]

[truncated: 17 more sheets: FIg 5c, Fig 5d, Fig 5e, Supp Fig 4a, Supp Fig 4b, Supp Fig 4c, Supp Fig 7d, Supp Fig 11a, Supp Fig 11b, Supp Fig 12a, Supp Fig 12b, Supp Fig 13a, Supp Fig 13b, Supp Fig 14a, Supp Fig 14b, Supp Table 2, Supp Table 3]
